# Supplementary material for: Nonspecific hebbian neural network model predicts musical scales discreteness and just intonation without using octave-equivalency mapping
Source: Sci Rep. 2022 May 25;12:8795. doi: 10.1038/s41598-022-12922-x (PMC9132910; doi:10.1038/s41598-022-12922-x)
Supplement: Supplementary file 6 — Supplementary Information 6. [file 41598_2022_12922_MOESM6_ESM.xlsx]

## Sheet: COMPARISON
COLLECTED SCALES MEMBERS								Matching emerged intervals from the Pankovski/Pankovska model that are found within a distance of +/- 0.5 cent (except for the minor second)
Frequency [Hz] (base=C4:261.6255653)	Interval span relative to the base [cents]	Cents [rounded]	TET	Limit	M	S	Just Intonation scale [1=yes] https://pages.mtu.edu/~suits/scales.html	Emerged interval span [cents]	Decreasing order of amplitude of the emerged interval	Magnitude of the emerged interval [arbitrary units]	Interval Name	Note
261.626	0	0	1	3	1		1	0	1	0.153601	unison
261.63	0.03	0		65537			0	0	1	0.153601
261.686	0.4	0		7		1	0	0	1	0.153601
261.734	0.72	1		7		1	0	1	602	0
261.777	0.9998	1	1				0	1	602	0
261.807	1.2	1	1				0	1	602	0
261.921	1.954	2		5			0	2	182	1.50304e-14
262.229	3.99	4	1				0	4	398	3.15049e-23
262.793	7.71	8		7		1	0	8	334	9.10718e-21
262.854	8.11	8		5			0	8	334	9.10718e-21
263.15	10.06	10		5			0	10	554	2.74351e-31
263.27	10.85	11		53		1	0	11	607	0
263.442	11.98	12		29		1	0	12	542	2.06533e-30
263.521	12.5	13	1				0	13	608	0
263.608	13.07	13		7			0	13	608	0
263.67	13.473	13		43		1	0	13	608	0
263.718	13.79	14		7		1	0	14	221	2.87011e-16
263.719	13.795	14					0	14	221	2.87011e-16
263.806	14.367	14		11		1	0	14	221	2.87011e-16
264.157	16.67	17	1				0	17	610	0
264.268	17.399	17					0	17	610	0
264.295	17.576	18					0	18	513	4.18544e-28
264.379	18.128	18		19		1	0	18	513	4.18544e-28
264.469	18.716	19					0	19	611	0
264.501	18.921	19					0	19	611	0
264.533	19.13	19					0	19	611	0
264.597	19.55	20		5		1	0	20	88	1.35462e-09
264.633	19.786	20					0	20	88	1.35462e-09
264.74	20.488	20					0	20	88	1.35462e-09
264.896	21.506	22		5		1	0	22	33	7.74951e-06
265.023	22.339	22					0	22	33	7.74951e-06
265.068	22.631	23					0	23	613	0
265.069	22.64	23	1				0	23	613	0
265.114	22.931	23					0	23	613	0
265.195	23.46	23		3			0	23	613	0
265.21	23.555	24					0	24	330	1.19846e-20
265.417	24.91	25					0	25	614	0
265.431	25	25	1				0	25	614	0
265.473	25.274	25					0	25	614	0
265.651	26.432	26					0	26	193	5.24036e-15
265.713	26.841	27		13		1	0	27	615	0
265.778	27.264	27		7		1	0	27	615	0
265.845	27.7	28					0	28	110	8.87557e-11
265.915	28.151	28					0	28	110	8.87557e-11
265.986	28.616	29					0	29	616	0
266.06	29.097	29					0	29	616	0
266.086	29.27	29	1				0	29	616	0
266.136	29.594	30					0	30	423	3.59598e-24
266.215	30.109	30					0	30	423	3.59598e-24
266.297	30.642	31					0	31	617	0
266.382	31.194	31		11		1	0	31	617	0
266.471	31.767	32					0	32	590	6.34478e-37
266.562	32.36	32					0	32	590	6.34478e-37
266.657	32.977	33					0	33	618	0
266.711	33.33	33	1				0	33	618	0
266.755	33.617	34					0	34	452	2.06597e-25
266.858	34.283	34		17		1	0	34	452	2.06597e-25
266.965	34.976	35		7		1	0	35	619	0
267.076	35.697	36		7		1	0	36	271	2.29501e-18
267.192	36.448	36					0	36	271	2.29501e-18
267.252	36.836	37					0	37	620	0
267.313	37.232	37					0	37	620	0
267.376	37.637	38					0	38	383	1.17696e-22
267.44	38.051	38		23		1	0	38	383	1.17696e-22
267.541	38.71	39	1				0	39	621	0
267.572	38.906	39		11		1	0	39	621	0
267.71	39.8	40					0	40	347	2.74142e-21
267.741	40	40	1				0	40	347	2.74142e-21
267.757	40.108	40					0	40	347	2.74142e-21
267.781	40.263	40					0	40	347	2.74142e-21
267.855	40.737	41					0	41	622	0
267.905	41.059	41		5			0	41	622	0
268.007	41.719	42		41		1	0	42	36	4.92796e-06
268.166	42.749	43		41		1	0	43	623	0
268.268	43.408	43					0	43	623	0
268.334	43.831	44		13		1	0	44	129	3.96773e-12
268.511	44.97	45		19		1	0	45	624	0
268.602	45.561	46					0	46	409	9.83103e-24
268.697	46.169	46		37		1	0	46	409	9.83103e-24
268.893	47.434	47		37		1	0	47	625	0
269.101	48.77	49		7		1	0	49	626	0
269.162	49.166	49					0	49	626	0
269.289	49.98	50		239			0	50	136	2.30011e-12
269.292	50	50	1				0	50	136	2.30011e-12
269.32	50.184	50		17		1	0	50	136	2.30011e-12
269.554	51.682	52		17		1	0	52	523	9.8825e-29
269.801	53.273	53		11		1	0	53	628	0
269.931	54.105	54					0	54	593	1.12311e-37
270.065	54.964	55		31		1	0	55	629	0
270.157	55.552	56					0	56	397	3.17729e-23
270.203	55.851	56					0	56	397	3.17729e-23
270.274	56.305	56					0	56	397	3.17729e-23
270.313	56.55	57		23			0	57	630	0
270.346	56.767	57		31		1	0	57	630	0
270.494	57.713	58					0	58	370	4.28043e-22
270.545	58.036	58					0	58	370	4.28043e-22
270.647	58.692	59		29		1	0	59	631	0
270.805	59.704	60					0	60	536	1.15683e-29
270.859	60.049	60					0	60	536	1.15683e-29
270.969	60.751	61		29		1	0	61	632	0
271.139	61.836	62					0	62	206	1.07189e-15
271.315	62.961	63		7		1	0	63	633	0
271.449	63.81	64	1				0	64	71	1.98039e-08
271.498	64.127	64					0	64	71	1.98039e-08
271.688	65.337	65		13		1	0	65	634	0
271.819	66.17	66					0	66	286	4.39858e-19
271.845	66.339	66		19		1	0	66	286	4.39858e-19
271.885	66.594	67					0	67	635	0
271.897	66.67	67	1				0	67	635	0
272.091	67.9	68		13		1	0	68	197	2.43038e-15
272.304	69.259	69					0	69	636	0
272.437	70.1	70					0	70	16	0.000393907	minor second	Minor second is not 12th but 16th in the emerged list; distance > 1/2 cent
272.527	70.672	71		5		1	1	71	637	0
272.759	72.145	72					0	72	231	1.31541e-16
273.001	73.681	74		23		1	0	74	483	1.9133e-26
273.126	74.473	74					0	74	483	1.9133e-26
273.209	75	75	1				0	75	639	0
273.253	75.283	75					0	75	639	0
273.305	75.612	76					0	76	317	4.38395e-20
273.518	76.956	77		23		1	0	77	640	0
273.654	77.821	78					0	78	441	5.81418e-25
273.683	78	78	1				0	78	441	5.81418e-25
273.701	78.114	78					0	78	441	5.81418e-25
273.794	78.706	79					0	79	641	0
273.889	79.307	79		67			0	79	641	0
274.084	80.537	81		11		1	0	81	642	0
274.285	81.806	82					0	82	509	6.30426e-28
274.388	82.455	82					0	82	509	6.30426e-28
274.492	83.115	83					0	83	643	0
274.545	83.449	83					0	83	643	0
274.707	84.467	84		7		1	0	84	134	2.5506e-12
274.929	85.864	86					0	86	153	3.05954e-13
275.042	86.58	87					0	87	645	0
275.158	87.308	87					0	87	645	0
275.216	87.676	88					0	88	478	2.09074e-26
275.395	88.801	89		19		1	0	89	646	0
275.621	90.22	90		3			0	90	67	3.21218e-08
275.622	90.225	90					0	90	67	3.21218e-08
275.641	90.346	90					0	90	67	3.21218e-08
275.768	91.139	91					0	91	647	0
275.896	91.946	92					0	92	37	4.37701e-06
275.933	92.179	92		5			0	92	37	4.37701e-06
276.001	92.601	93					0	93	648	0
276.16	93.603	94		19		1	0	94	364	6.17824e-22
276.435	95.321	95					0	95	649	0
276.491	95.673	96					0	96	269	2.7574e-18
276.576	96.204	96					0	96	269	2.7574e-18
276.661	96.742	97					0	97	650	0
276.719	97.104	97					0	97	650	0
276.761	97.364	97		11			0	97	650	0
277.015	98.95	99		17		1	0	99	651	0
277.015	98.955	99					0	99	651	0
277.183	100	100	1		1		0	100	514	3.73552e-28
277.198	100.099	100					0	100	514	3.73552e-28
277.323	100.877	101					0	101	652	0
277.482	101.867	102					0	102	567	8.65627e-33			0.27
277.643	102.876	103					0	103	653	0
277.726	103.388	103					0	103	653	0
277.775	103.698	104					0	104	381	1.88436e-22
277.977	104.955	105		17		1	0	105	654	0
278.325	107.121	107					0	107	655	0
278.505	108.237	108					0	108	308	1.06599e-19
278.688	109.377	109					0	109	656	0
278.838	110.307	110					0	110	305	1.65617e-19
279.022	111.45	111	1				0	111	657	0
279.067	111.731	112		5		1	0	112	13	0.00240456
279.363	113.564	114					0	114	117	2.67869e-11
279.383	113.69	114		3			0	114	117	2.67869e-11
279.464	114.189	114					0	114	117	2.67869e-11
279.669	115.458	115					0	115	659	0
279.794	116.234	116					0	116	455	1.69983e-25
279.873	116.72	117	1				0	117	660	0
279.879	116.757	117					0	117	660	0
279.985	117.417	117					0	117	660	0
280.021	117.638	118					0	118	131	3.44833e-12
280.093	118.084	118					0	118	131	3.44833e-12
280.313	119.443	119		7		1	0	119	661	0
280.653	121.54	122					0	122	563	3.10177e-32
280.769	122.256	122					0	122	563	3.10177e-32
281.005	123.712	124					0	124	581	5.24377e-35
281.214	125	125	1				0	125	664	0
281.247	125.204	125					0	125	664	0
281.371	125.963	126					0	126	293	3.36919e-19
281.751	128.298	128		13		1	0	128	255	1.04669e-17
282.065	130.229	130		23			0	130	493	6.52289e-27
282.145	130.721	131					0	131	667	0
282.28	131.549	132					0	132	158	2.31163e-13
282.39	132.22	132					0	132	158	2.31163e-13
282.437	132.509	133					0	133	668	0
282.556	133.238	133		5			0	133	668	0
282.571	133.33	133	1				0	133	668	0
283.427	138.57	139		13		1	0	139	671	0
282.649	133.81	134					0	134	25	7.80655e-05
282.839	134.97	135					0	135	669	0
282.983	135.853	136					0	136	261	6.56599e-18
283.171	137.005	137					0	137	670	0
283.428	138.573	139					0	139	671	0
283.797	140.828	141					0	141	672	0
283.892	141.404	141					0	141	672	0
284.051	142.373	142					0	142	307	1.14283e-19
284.109	142.729	143					0	143	673	0
284.18	143.159	143					0	143	673	0
284.235	143.498	143					0	143	673	0
284.376	144.353	144					0	144	591	4.33324e-37
284.518	145.218	145					0	145	674	0
284.575	145.568	146					0	146	534	1.44303e-29
284.71	146.389	146					0	146	534	1.44303e-29
284.834	147.143	147					0	147	675	0
284.881	147.428	147					0	147	675	0
284.985	148.059	148					0	148	327	1.80493e-20
285.105	148.786	149					0	149	676	0
285.305	150	150	1				0	150	386	1.00591e-22
285.41	150.637	151		11		1	0	151	677	0
285.683	152.295	152					0	152	460	1.08483e-25
285.85	153.307	153					0	153	678	0
285.963	153.989	154					0	154	80	3.89687e-09
286.153	155.14	155		7			0	155	679	0
286.249	155.721	156					0	156	105	1.33129e-10
286.307	156.073	156					0	156	105	1.33129e-10
286.542	157.493	157					0	157	680	0
286.782	158.94	159					0	159	681	0
286.944	159.92	160					0	160	84	2.68117e-09
287.106	160.897	161		5			0	161	682	0
287.15	161.161	161					0	161	682	0
287.275	161.915	162					0	162	75	1.55943e-08
287.788	165.004	165		11		1	0	165	684	0
288.167	167.284	167					0	167	685	0
288.197	167.462	167					0	167	685	0
288.322	168.213	168					0	168	477	2.39906e-26
288.459	169.035	169					0	169	686	0
288.558	169.627	170					0	170	407	1.11394e-23
288.69	170.423	170					0	170	407	1.11394e-23
288.807	171.125	171					0	171	687	0
288.858	171.43	171	1				0	171	687	0
288.878	171.55	172					0	172	526	5.63977e-29
289.165	173.268	173					0	173	688	0
289.455	175	175	1				0	175	689	0
289.458	175.021	175					0	175	689	0
289.657	176.21	176					0	176	92	6.9295e-10
289.73	176.646	177					0	177	690	0
289.801	177.069	177					0	177	690	0
289.909	177.718	178					0	178	246	2.48219e-17
290.063	178.636	179					0	179	691	0
290.167	179.253	179					0	179	691	0
290.241	179.697	180		71			0	180	273	1.84514e-18
290.367	180.45	180		3			0	180	273	1.84514e-18
290.695	182.404	182		5		1	0	182	12	0.00287263
291.164	185.194	185					0	185	694	0
291.244	185.667	186					0	186	511	4.43607e-28
291.356	186.334	186					0	186	511	4.43607e-28
291.526	187.343	187					0	187	695	0
291.813	189.05	189					0	189	696	0
291.959	189.915	190					0	190	350	2.07634e-21
291.993	190.115	190					0	190	350	2.07634e-21
292.047	190.437	190					0	190	350	2.07634e-21
292.285	191.846	192					0	192	510	4.93954e-28
292.405	192.558	193					0	193	698	0
292.608	193.756	194					0	194	564	1.54469e-32
292.728	194.468	194					0	194	564	1.54469e-32
292.772	194.726	195					0	195	699	0
293.021	196.198	196					0	196	205	1.07605e-15
293.118	196.771	197					0	197	700	0
293.201	197.264	197					0	197	700	0
293.338	198.071	198					0	198	164	1.07947e-13
293.531	199.212	199					0	199	701	0
293.661	199.98	200					0	200	432	1.28891e-24
293.665	200	200	1		1		0	200	432	1.28891e-24
293.755	200.532	201					0	201	702	0
293.925	201.534	202					0	202	122	1.3014e-11
294.329	203.91	204		3		1	1	204	10	0.00314597	major second
294.923	207.404	207					0	207	705	0
295.025	207.998	208					0	208	294	3.13017e-19
295.167	208.835	209					0	209	706	0
295.384	210.104	210					0	210	157	2.63763e-13
295.483	210.686	211					0	211	707	0
295.54	211.02	211					0	211	707	0
295.603	211.388	211					0	211	707	0
295.751	212.253	212					0	212	410	9.66908e-24
295.886	213.046	213					0	213	708	0
295.98	213.598	214					0	214	570	2.45335e-33
296.05	214.005	214					0	214	570	2.45335e-33
296.18	214.764	215					0	215	709	0
296.252	215.188	215					0	215	709	0
296.373	215.891	216		29			0	216	488	1.14909e-26
296.509	216.687	217					0	217	710	0
296.844	218.644	219					0	219	711	0
296.98	219.437	219					0	219	711	0
297.155	220.454	220					0	220	283	4.59594e-19
297.302	221.309	221					0	221	712	0
297.535	222.667	223					0	223	713	0
297.599	223.04	223					0	223	713	0
297.672	223.463	223		5			0	223	713	0
297.712	223.696	224					0	224	45	1.60365e-06
297.936	225	225	1				0	225	714	0
297.962	225.152	225					0	225	714	0
298.008	225.416	225					0	225	714	0
298.131	226.134	226					0	226	78	5.54629e-09
298.253	226.841	227					0	227	715	0
298.345	227.373	227					0	227	715	0
298.417	227.789	228		73			0	228	431	1.39723e-24
299.001	231.174	231		7		1	0	231	717	0
299.492	234.019	234					0	234	501	1.18644e-27
299.68	235.104	235					0	235	719	0
299.779	235.677	236					0	236	598	2.23189e-39
299.912	236.444	236					0	236	598	2.23189e-39
300.1	237.527	238					0	238	385	1.05181e-22
300.336	238.886	239					0	239	721	0
300.385	239.171	239					0	239	721	0
300.461	239.607	240					0	240	289	3.76464e-19
300.529	240	240	1				0	240	289	3.76464e-19
300.591	240.358	240					0	240	289	3.76464e-19
300.78	241.449	241					0	241	722	0
300.869	241.961	242					0	242	465	8.91309e-26
301.116	243.38	243					0	243	723	0
301.145	243.545	244					0	244	247	2.24722e-17
301.266	244.24	244					0	244	247	2.24722e-17
301.393	244.969	245					0	245	724	0
301.438	245.23	245					0	245	724	0
301.492	245.541	246					0	246	35	6.71249e-06
301.876	247.741	248		13			0	248	204	1.22327e-15
302.27	250	250	1				0	250	295	2.96039e-19
302.323	250.304	250					0	250	295	2.96039e-19
302.505	251.344	251		37			0	251	727	0
302.665	252.261	252					0	252	43	2.19033e-06
302.738	252.68	253					0	253	728	0
302.807	253.076	253		5			0	253	728	0
302.935	253.805	254					0	254	198	2.01461e-15
303.248	255.592	256					0	256	558	1.06218e-31
303.334	256.084	256					0	256	558	1.06218e-31
303.424	256.596	257					0	257	730	0
303.486	256.95	257					0	257	730	0
303.672	258.015	258					0	258	575	6.6682e-34
303.823	258.874	259					0	259	731	0
304.051	260.174	260					0	260	389	7.68936e-23
304.14	260.677	261					0	261	732	0
304.216	261.11	261					0	261	732	0
304.34	261.816	262					0	262	403	1.50509e-23
304.437	262.368	262		11			0	262	403	1.50509e-23
304.548	263.002	263					0	263	733	0
305.23	266.871	267		7		1	0	267	735	0
305.57	268.8	269		23			0	269	736	0
305.796	270.08	270					0	270	390	7.67327e-23
305.901	270.672	271					0	271	737	0
306.053	271.531	272					0	272	119	2.07639e-11
306.158	272.125	272					0	272	119	2.07639e-11
306.293	272.893	273					0	273	738	0
306.476	273.923	274					0	274	29	4.6512e-05
306.592	274.582	275		5			0	275	739	0
306.666	275	275	1				0	275	739	0
306.733	275.378	275					0	275	739	0
306.845	276.007	276					0	276	319	3.62057e-20
306.907	276.357	276					0	276	319	3.62057e-20
306.974	276.736	277					0	277	740	0
307.126	277.591	278					0	278	387	9.51385e-23
307.41	279.193	279					0	279	741	0
307.795	281.358	281					0	281	742	0
308.137	283.281	283					0	283	743	0
308.344	284.447	284					0	284	528	5.04994e-29
308.584	285.792	286					0	286	420	5.40282e-24
308.636	286.086	286					0	286	420	5.40282e-24
308.718	286.544	287					0	287	745	0
308.863	287.359	287					0	287	745	0
309.194	289.21	289		13		1	0	289	746	0
309.679	291.925	292					0	292	380	2.07843e-22
309.82	292.711	293					0	293	748	0
309.926	293.302	293					0	293	748	0
310.074	294.13	294		3			0	294	26	6.84366e-05
310.075	294.135	294					0	294	26	6.84366e-05
310.3	295.393	295					0	295	749	0
310.68	297.513	298		19			0	298	466	8.52391e-26
310.989	299.231	299					0	299	751	0
311.122	299.974	300					0	300	211	7.18001e-16
311.127	300	300	1		1		0	300	211	7.18001e-16
311.244	300.652	301					0	301	752	0
311.459	301.847	302		1			0	302	239	6.9305e-17
311.642	302.865	303					0	303	753	0
311.724	303.319	303					0	303	753	0
311.938	304.508	305					0	305	754	0
312.115	305.487	305					0	305	754	0
312.167	305.777	306					0	306	583	1.33297e-35
312.263	306.308	306					0	306	583	1.33297e-35
312.497	307.608	308					0	308	302	2.09393e-19
312.591	308.13	308					0	308	302	2.09393e-19
312.674	308.589	309					0	309	756	0
312.724	308.865	309					0	309	756	0
312.813	309.357	309					0	309	756	0
312.925	309.974	310					0	310	191	6.87717e-15
312.976	310.26	310			1		0	310	191	6.87717e-15
313.262	311.841	312					0	312	393	4.51771e-23
313.287	311.98	312	1				0	312	393	4.51771e-23
313.951	315.641	316		5	1	1	1	316	7	0.0103857	minor third
314.306	317.6	318		3			0	318	192	6.60302e-15
314.768	320.144	320		11			0	320	339	4.37834e-21
314.92	320.976	321					0	321	762	0
315.019	321.52	322					0	322	114	5.30255e-11
315.14	322.187	322					0	322	114	5.30255e-11
315.292	323.024	323					0	323	763	0
315.49	324.107	324					0	324	285	4.44443e-19
315.612	324.777	325					0	325	764	0
315.652	325	325	1				0	325	764	0
315.755	325.562	326					0	326	577	2.51483e-34
315.925	326.495	326					0	326	577	2.51483e-34
315.989	326.847	327					0	327	765	0
316.131	327.622	328					0	328	553	4.69479e-31
316.384	329.01	329					0	329	766	0
316.483	329.547	330					0	330	272	1.86058e-18
316.535	329.832	330					0	330	272	1.86058e-18
316.567	330.008	330					0	330	272	1.86058e-18
316.705	330.761	331					0	331	767	0
316.812	331.349	331					0	331	767	0
316.969	332.208	332					0	332	304	1.96774e-19
317.122	333.041	333					0	333	768	0
317.291	333.961	334					0	334	517	2.52554e-28
317.439	334.771	335					0	335	769	0
317.688	336.13	336		17			0	336	94	4.79184e-10
317.875	337.148	337		5			0	337	770	0
318.055	338.125	338					0	338	54	2.12542e-07
318.193	338.88	339					0	339	771	0
318.501	340.552	341					0	341	772	0
318.647	341.344	341					0	341	772	0
318.856	342.483	342		13			0	342	149	5.39019e-13
318.926	342.86	343	1				0	343	773	0
318.934	342.905	343		7			0	343	773	0
319.007	343.301	343					0	343	773	0
319.056	343.565	344					0	344	73	1.68219e-08
319.183	344.257	344					0	344	73	1.68219e-08
319.765	347.408	347		11			0	347	775	0
320.147	349.478	349					0	349	776	0
320.244	350	350	1				0	350	484	1.58232e-26
320.358	350.617	351					0	351	777	0
320.491	351.338	351					0	351	777	0
320.702	352.477	352					0	352	337	6.07513e-21
320.9	353.545	354					0	354	448	3.12237e-25
320.927	353.692	354					0	354	448	3.12237e-25
321.086	354.547	355		11			0	355	779	0
321.426	356.378	356					0	356	356	1.35919e-21
321.581	357.217	357					0	357	780	0
322.001	359.472	359		13			0	359	781	0
322.292	361.04	361					0	361	782	0
322.36	361.403	361					0	361	782	0
322.469	361.987	362					0	362	377	2.81813e-22
322.671	363.075	363					0	363	783	0
322.785	363.683	364					0	364	42	3.30835e-06
322.857	364.071	364					0	364	42	3.30835e-06
322.944	364.537	365		79			0	365	784	0
322.994	364.807	365		5			0	365	784	0
323.027	364.984	365					0	365	784	0
323.184	365.825	366					0	366	121	1.93543e-11
323.464	367.324	367					0	367	785	0
323.59	367.994	368					0	368	512	4.26151e-28
323.762	368.914	369					0	369	786	0
323.917	369.747	370					0	370	354	1.47269e-21
324.188	371.194	371					0	371	787	0
324.416	372.408	372					0	372	454	1.82074e-25
324.777	374.333	374					0	374	438	7.90564e-25
324.902	375	375	1				0	375	789	0
324.988	375.46	375					0	375	789	0
325.05	375.789	376					0	376	562	3.3462e-32
325.163	376.393	376					0	376	562	3.3462e-32
325.264	376.93	377					0	377	790	0
325.437	377.848	378					0	378	227	1.92047e-16
325.578	378.602	379					0	379	791	0
325.697	379.233	379					0	379	791	0
326.026	380.979	381					0	381	792	0
326.182	381.811	382					0	382	336	6.68824e-21
326.663	384.36	384		3			0	384	178	2.98134e-14
327.032	386.314	386		5	1	1	1	386	6	0.0432543	major third
328.221	392.598	393					0	393	798	0
328.315	393.09	393					0	393	798	0
328.424	393.665	394					0	394	418	6.07794e-24
328.553	394.347	394					0	394	418	6.07794e-24
328.709	395.169	395					0	395	799	0
328.901	396.178	396					0	396	537	9.58598e-30
329.076	397.1	397		23			0	397	800	0
329.142	397.447	397					0	397	800	0
329.454	399.09	399					0	399	801	0
329.628	400	400	1		1		0	400	179	2.63081e-14
329.648	400.108	400					0	400	179	2.63081e-14
329.757	400.681	401					0	401	802	0
329.876	401.303	401					0	401	802	0
330.098	402.47	402		23			0	402	201	1.45387e-15
330.147	402.724	403					0	403	803	0
330.335	403.713	404					0	404	491	9.52413e-27
330.474	404.442	404					0	404	491	9.52413e-27
330.666	405.444	405					0	405	804	0
330.746	405.866	406					0	406	62	4.64189e-08
330.879	406.562	407					0	407	805	0
331.036	407.384	407					0	407	805	0
331.12	407.82	408		3			0	408	41	3.63036e-06
331.392	409.244	409					0	409	806	0
331.818	411.465	411					0	411	807	0
332.063	412.745	413					0	413	808	0
332.223	413.578	414					0	414	155	2.74295e-13
332.335	414.163	414					0	414	155	2.74295e-13
332.483	414.93	415					0	415	809	0
332.978	417.508	418		11			0	418	585	1.24257e-35
333.164	418.474	418					0	418	585	1.24257e-35
333.444	419.931	420					0	420	400	2.34388e-23
333.573	420.597	421					0	421	812	0
333.667	421.089	421					0	421	812	0
333.706	421.289	421					0	421	812	0
333.798	421.767	422					0	422	229	1.505e-16
333.99	422.762	423					0	423	813	0
334.299	424.364	424					0	424	365	5.68146e-22
334.422	425	425	1				0	425	814	0
334.637	426.114	426					0	426	306	1.54759e-19
334.727	426.577	427					0	427	815	0
334.881	427.373	427		5			0	427	815	0
335.208	429.062	429		41			0	429	816	0
335.417	430.145	430					0	430	138	2.15817e-12
335.563	430.897	431					0	431	817	0
335.753	431.875	432					0	432	404	1.39109e-23
336.376	435.084	435		7			0	435	819	0
336.942	437.996	438					0	438	556	2.63555e-31
337.206	439.353	439					0	439	821	0
337.252	439.587	440					0	440	584	1.30851e-35
337.359	440.139	440					0	440	584	1.30851e-35
337.581	441.278	441					0	441	822	0
337.933	443.081	443					0	443	823	0
338.018	443.517	444					0	444	325	1.84009e-20
338.101	443.94	444					0	444	325	1.84009e-20
338.199	444.442	444					0	444	325	1.84009e-20
338.263	444.772	445		11			0	445	824	0
338.574	446.363	446					0	446	529	3.23858e-29
338.924	448.15	448					0	448	167	7.75668e-14
339.067	448.879	449					0	449	826	0
339.144	449.275	449					0	449	826	0
339.286	450	450	24				0	450	51	4.03842e-07
339.296	450.047	450		83			0	450	51	4.03842e-07
339.406	450.611	451					0	451	827	0
339.557	451.378	451					0	451	827	0
339.774	452.484	452					0	452	299	2.51367e-19
340.113	454.214	454		13			0	454	194	4.32857e-15
340.658	456.986	457		5			0	457	830	0
340.722	457.308	457					0	457	830	0
340.906	458.245	458					0	458	279	9.02819e-19
341.251	459.994	460					0	460	504	1.00395e-27
341.34	460.445	460					0	460	504	1.00395e-27
341.567	461.597	462					0	462	545	1.39664e-30
341.715	462.348	462		5			0	462	545	1.39664e-30
341.857	463.069	463					0	463	833	0
342.126	464.428	464					0	464	392	5.1913e-23
342.422	465.925	466					0	466	456	1.54776e-25
342.492	466.278	466					0	466	456	1.54776e-25
342.605	466.851	467					0	467	835	0
342.82	467.936	468					0	468	470	5.30822e-26
343.02	468.948	469					0	469	836	0
343.384	470.781	471		7			0	471	837	0
343.851	473.135	473					0	473	838	0
344.221	475	475	1				0	475	839	0
344.244	475.114	475					0	475	839	0
344.528	476.539	477					0	477	840	0
344.58	476.803	477					0	477	840	0
344.87	478.259	478					0	478	57	9.12967e-08
344.916	478.492	478		5			0	478	57	9.12967e-08
345.042	479.124	479					0	479	841	0
345.123	479.529	480					0	480	417	6.76881e-24
345.2	479.917	480					0	480	417	6.76881e-24
345.217	480	480	1				0	480	417	6.76881e-24
345.346	480.646	481					0	481	842	0
345.427	481.055	481					0	481	842	0
345.719	482.518	483					0	483	843	0
346.021	484.027	484					0	484	301	2.4272e-19
346.273	485.286	485					0	485	844	0
346.477	486.308	486					0	486	480	1.97268e-26
346.654	487.191	487					0	487	845	0
346.806	487.95	488					0	488	559	1.02839e-31
346.938	488.61	489					0	489	846	0
347.054	489.19	489					0	489	846	0
347.157	489.702	490					0	490	324	1.86948e-20
347.471	491.269	491		17			0	491	847	0
347.588	491.851	492					0	492	132	3.18882e-12
348.833	498.04	498		3		1	1	498	4	0.0520404	perfect fourth
348.834	498.045	498					0	498	4	0.0520404
349.228	500	500	1		1		0	500	143	1.19365e-12
349.515	501.423	501		19			0	501	852	0
350.117	504.398	504					0	504	177	3.30463e-14
350.176	504.691	505					0	505	854	0
350.391	505.757	506					0	506	284	4.44851e-19
350.69	507.229	507					0	507	855	0
350.816	507.854	508					0	508	550	6.74168e-31
350.961	508.569	509					0	509	856	0
351.129	509.397	509					0	509	856	0
351.326	510.367	510					0	510	568	5.45413e-33
351.355	510.51	511	1				0	511	857	0
351.559	511.518	512		43			0	512	242	3.60385e-17
351.741	512.412	512					0	512	242	3.60385e-17
351.841	512.905	513					0	513	858	0
352.123	514.29	514	1				0	514	219	3.45944e-16
352.188	514.612	515					0	515	859	0
352.394	515.621	516					0	516	489	1.07113e-26
352.626	516.761	517					0	517	860	0
352.89	518.059	518					0	518	123	1.11633e-11
352.987	518.533	519					0	519	861	0
353.194	519.551	520		5			0	520	19	0.000211003
353.548	521.283	521					0	521	862	0
353.594	521.51	522		3			0	522	278	1.13344e-18
353.603	521.554	522					0	522	278	1.13344e-18
353.964	523.319	523					0	523	863	0
354.201	524.477	524					0	524	240	4.85015e-17
354.285	524.886	525					0	525	864	0
354.308	525	525	1				0	525	864	0
354.46	525.745	526					0	526	101	2.14895e-10
354.648	526.661	527					0	527	865	0
355.063	528.687	529					0	529	866	0
355.294	529.812	530					0	530	588	2.91244e-36
355.542	531.022	531					0	531	867	0
355.647	531.532	532		29			0	532	499	1.69348e-27
355.811	532.328	532					0	532	499	1.69348e-27
356.102	533.742	534					0	534	275	1.48272e-18
356.256	534.493	534					0	534	275	1.48272e-18
356.762	536.951	537		11			0	537	870	0
357.206	539.104	539					0	539	871	0
357.342	539.764	540					0	540	53	2.43967e-07
357.555	540.794	541					0	541	872	0
357.691	541.453	541					0	541	872	0
357.811	542.035	542					0	542	102	1.84084e-10
358.014	543.015	543					0	543	873	0
358.313	544.462	544					0	544	458	1.17844e-25
358.524	545.479	545					0	545	874	0
358.68	546.234	546					0	546	89	1.25851e-09
358.801	546.815	547					0	547	875	0
358.883	547.211	547					0	547	875	0
358.975	547.654	548					0	548	107	1.06569e-10
359.461	550	550	1				0	550	490	1.06036e-26
359.735	551.318	551		11			0	551	877	0
360.209	553.597	554					0	554	424	2.99481e-24
360.462	554.812	555					0	555	879	0
360.617	555.556	556					0	556	363	6.55511e-22
360.726	556.081	556					0	556	363	6.55511e-22
360.863	556.737	557					0	557	880	0
361.043	557.602	558					0	558	515	3.10566e-28
361.292	558.796	559					0	559	881	0
361.519	559.881	560					0	560	259	7.69162e-18
361.659	560.551	561					0	561	882	0
361.754	561.006	561					0	561	882	0
361.779	561.127	561					0	561	882	0
362.251	563.382	563		13			0	563	883	0
362.708	565.567	566					0	566	258	8.13478e-18
362.9	566.482	566					0	566	258	8.13478e-18
363.072	567.304	567					0	567	885	0
363.369	568.717	569		5			0	569	886	0
363.723	570.406	570					0	570	185	1.05716e-14
363.823	570.88	571		89			0	571	887	0
364.001	571.726	572					0	572	524	8.28468e-29
364.407	573.657	574					0	574	321	3.14378e-20
364.69	575.001	575	1				0	575	889	0
364.899	575.992	576					0	576	451	2.55185e-25
365.059	576.751	577					0	577	890	0
365.445	578.582	579					0	579	891	0
365.506	578.871	579					0	579	891	0
365.867	580.579	581					0	581	892	0
366.276	582.512	583		7			0	583	893	0
366.955	585.721	586					0	586	435	1.19977e-24
367.12	586.497	586					0	586	435	1.19977e-24
367.496	588.27	588		3			0	588	98	2.4229e-10
367.522	588.391	588					0	588	98	2.4229e-10
367.69	589.184	589					0	589	896	0
367.911	590.224	590		5			1	590	22	0.000172115	diminished fifth	Tritone is not 13th, but 22nd in the emerged list; Tritone is so dissonant, other less dissonant potential scale members emerge, yet they don't fit the tonal approximate equidistance requirement of the scales (to enable melodies).
368.214	591.648	592					0	592	313	6.13958e-20
368.412	592.578	593					0	593	898	0
368.654	593.718	594					0	594	314	5.42196e-20
368.934	595.03	595		19			0	595	899	0
368.959	595.149	595					0	595	899	0
369.354	597	597					0	597	900	0
369.688	598.567	599					0	599	901	0
369.884	599.485	599					0	599	901	0
369.955	599.815	600					0	600	561	5.78625e-32
369.994	600	600	1		1		0	600	561	5.78625e-32
370.013	600.088	600					0	600	561	5.78625e-32
370.105	600.515	601					0	601	902	0
370.301	601.433	601					0	601	902	0
370.636	603	603					0	603	903	0
371.033	604.851	605					0	605	904	0
371.143	605.367	605					0	605	904	0
371.339	606.282	606					0	606	270	2.63954e-18
371.627	607.623	608					0	608	372	3.72783e-22
371.784	608.352	608					0	608	372	3.72783e-22
371.999	609.354	609		13			0	609	906	0
372.09	609.776	610		5			0	610	27	5.99373e-05
372.313	610.816	611					0	611	907	0
372.51	611.73	612		3			0	612	86	1.77919e-09
372.618	612.234	612					0	612	86	1.77919e-09
372.816	613.154	613					0	613	908	0
373.059	614.279	614					0	614	469	5.44488e-26
373.751	617.488	617		7			0	617	910	0
374.043	618.84	619					0	619	911	0
374.326	620.149	620					0	620	544	1.80424e-30
374.6	621.418	621					0	621	912	0
374.761	622.161	622					0	622	594	1.11446e-37
374.997	623.249	623					0	623	913	0
375.376	624.999	625	1				0	625	914	0
375.667	626.343	626					0	626	249	1.91556e-17
376.087	628.274	628		23			0	628	450	2.6103e-25
376.486	630.109	630					0	630	203	1.34879e-15
376.582	630.554	631					0	631	917	0
376.741	631.283	631		5			0	631	917	0
376.865	631.855	632					0	632	20	0.00019601
377.049	632.696	633					0	633	918	0
377.228	633.518	634					0	634	215	5.15393e-16
377.904	636.618	637					0	637	920	0
378.131	637.658	638					0	638	65	3.47033e-08
378.423	638.994	639					0	639	921	0
378.669	640.119	640					0	640	256	8.68574e-18
378.906	641.204	641					0	641	922	0
379.357	643.263	643					0	643	923	0
379.779	645.188	645					0	645	924	0
379.98	646.104	646					0	646	335	7.48607e-21
380.175	646.991	647		31			0	647	925	0
380.546	648.682	649		11			0	649	926	0
380.836	650	650	1				0	650	519	1.9918e-28
381.226	651.771	652					0	652	109	8.93674e-11
381.45	652.789	653					0	653	928	0
381.537	653.185	653					0	653	928	0
381.832	654.521	655					0	655	929	0
382.056	655.538	656					0	656	396	3.59673e-23
382.219	656.273	656					0	656	396	3.59673e-23
382.376	656.985	657					0	657	930	0
382.867	659.206	659					0	659	931	0
383.094	660.236	660					0	660	50	5.20907e-07
383.241	660.896	661					0	661	932	0
383.312	661.218	661					0	661	932	0
383.417	661.692	662					0	662	378	2.47071e-22
383.717	663.049	663					0	663	933	0
383.999	664.318	664					0	664	428	1.91474e-24
384.263	665.507	666		47			0	666	507	7.52351e-28
384.429	666.258	666					0	666	507	7.52351e-28
384.743	667.672	668					0	668	406	1.12699e-23
385.171	669.595	670					0	670	508	7.21113e-28
385.303	670.188	670					0	670	508	7.21113e-28
385.553	671.313	671					0	671	937	0
385.898	672.858	673					0	673	938	0
386.209	674.255	674					0	674	95	4.55341e-10
386.307	674.691	675					0	675	939	0
386.375	675	675	1				0	675	939	0
386.401	675.114	675					0	675	939	0
386.492	675.523	676					0	676	208	1.03118e-15
386.751	676.681	677					0	677	940	0
387.155	678.49	678		3			0	678	343	3.75271e-21
387.206	678.717	679					0	679	941	0
387.593	680.449	680		5			0	680	24	0.000113507
387.928	681.941	682					0	682	113	6.56175e-11
388.219	683.239	683					0	683	943	0
388.351	683.827	684		19			0	684	506	9.2644e-28
388.474	684.379	684					0	684	506	9.2644e-28
388.573	684.82	685		23			0	685	944	0
388.701	685.388	685					0	685	944	0
388.773	685.71	686					0	686	262	5.96141e-18
388.903	686.288	686					0	686	262	5.96141e-18
389.084	687.095	687					0	687	945	0
389.248	687.822	688					0	688	315	4.77322e-20
389.324	688.16	688					0	688	315	4.77322e-20
389.396	688.482	688					0	688	315	4.77322e-20
389.873	690.603	691					0	691	947	0
390.008	691.2	691			1		0	691	947	0
390.143	691.801	692					0	692	579	1.0178e-34
390.394	692.915	693					0	693	948	0
390.694	694.243	694					0	694	248	2.13458e-17
390.818	694.79	695			1		0	695	949	0
390.823	694.816	695					0	695	949	0
391.048	695.81	696			1		0	696	156	2.66084e-13
391.222	696.58	697			1		0	697	950	0
391.464	697.65	698			1		0	698	391	7.12617e-23
391.627	698.37	698			1		0	698	391	7.12617e-23
391.995	700	700	1				0	700	169	6.61521e-14
392.424	701.89	702	1				0	702	3	0.0644812
392.438	701.955	702		3		1	1	702	3	0.0644812	fifth
392.548	702.44	702	1				0	702	3	0.0644812
392.777	703.45	703	1				0	703	953	0
394.482	710.948	711					0	711	957	0
394.515	711.091	711					0	711	957	0
395.345	714.732	715					0	715	959	0
395.629	715.973	716					0	716	228	1.72932e-16
395.709	716.322	716					0	716	228	1.72932e-16
395.793	716.689	717					0	717	960	0
395.974	717.482	717					0	717	960	0
396.176	718.365	718					0	718	266	3.73492e-18
396.402	719.354	719					0	719	961	0
396.526	719.895	720		97			0	720	485	1.33113e-26
396.55	720	720	1				0	720	485	1.33113e-26
396.658	720.471	720					0	720	485	1.33113e-26
396.799	721.085	721					0	721	962	0
396.896	721.508	722		5			0	722	70	2.44308e-08
396.949	721.741	722					0	722	70	2.44308e-08
397.11	722.443	722					0	722	70	2.44308e-08
397.283	723.197	723					0	723	963	0
397.344	723.461	723					0	723	963	0
397.671	724.886	725					0	725	964	0
397.697	725	725	1				0	725	964	0
398.126	726.865	727					0	727	965	0
398.57	728.796	729					0	729	966	0
398.668	729.219	729		7			0	729	966	0
398.979	730.571	731					0	731	967	0
399.323	732.064	732					0	732	459	1.16466e-25
399.574	733.149	733					0	733	968	0
399.613	733.32	733		23			0	733	968	0
399.706	733.722	734					0	734	596	9.7846e-39
400.133	735.572	736					0	736	429	1.90141e-24
400.447	736.931	737					0	737	970	0
400.614	737.652	738		7			0	738	287	4.12254e-19
400.878	738.791	739					0	739	971	0
401.135	739.901	740					0	740	427	2.08744e-24
401.159	740.006	740					0	740	427	2.08744e-24
401.782	742.692	743					0	743	973	0
401.857	743.014	743		5			0	743	973	0
402.01	743.674	744					0	744	38	4.28111e-06
402.501	745.786	746					0	746	168	7.34789e-14
402.658	746.462	746					0	746	168	7.34789e-14
402.903	747.516	748					0	748	362	6.73414e-22
403.045	748.124	748					0	748	362	6.73414e-22
403.339	749.389	749					0	749	976	0
403.482	750	750	1				0	750	49	6.24915e-07
403.651	750.725	751					0	751	977	0
403.743	751.121	751					0	751	977	0
404.33	753.637	754					0	754	543	1.82142e-30
404.702	755.228	755		11			0	755	979	0
404.897	756.06	756					0	756	589	2.576e-36
405.098	756.919	757					0	757	980	0
405.52	758.722	759					0	759	981	0
405.787	759.861	760					0	760	395	3.64124e-23
405.977	760.674	761					0	761	982	0
406.208	761.659	762					0	762	557	1.19881e-31
406.454	762.706	763					0	763	983	0
406.746	763.95	764					0	764	181	1.6266e-14
406.973	764.916	765		7			0	765	984	0
407.728	768.125	768					0	768	338	5.49289e-21
407.828	768.549	769					0	769	986	0
408.136	769.855	770					0	770	163	1.14022e-13
408.391	770.938	771					0	771	987	0
408.79	772.627	773					0	773	988	0
409.209	774.402	774					0	774	267	3.33338e-18
404.649	755	755	1				0	755	979	0
409.501	775.636	776					0	776	436	1.14029e-24
409.88	777.238	777					0	777	990	0
410.116	778.233	778					0	778	297	2.54753e-19
410.276	778.911	779					0	779	991	0
410.481	779.776	780					0	780	461	1.0732e-25
410.834	781.262	781					0	781	992	0
410.959	781.79	782					0	782	516	2.68797e-28
411.126	782.492	782		11			0	782	516	2.68797e-28
411.818	785.404	785					0	785	994	0
412.06	786.422	786					0	786	137	2.2156e-12
412.259	787.255	787					0	787	995	0
412.563	788.535	789					0	789	996	0
412.878	789.854	790		101			0	790	449	2.79604e-25
413.093	790.756	791					0	791	997	0
413.433	792.18	792		3			0	792	48	8.94405e-07
413.537	792.616	793					0	793	998	0
413.9	794.134	794					0	794	55	1.83338e-07
414.24	795.558	796					0	796	411	9.16464e-24
414.922	798.403	798		29			0	798	237	8.16293e-17
414.992	798.697	799					0	799	1001	0
415.279	799.892	800					0	800	216	4.78158e-16
415.305	800	800	1		1		0	800	216	4.78158e-16
415.523	800.91	801					0	801	1002	0
415.918	802.553	803					0	803	1003	0
416.223	803.822	804					0	804	578	1.72783e-34
416.465	804.831	805					0	805	1004	0
416.663	805.653	806					0	806	348	2.52623e-21
416.966	806.91	807		17			0	807	1005	0
417.187	807.828	808					0	808	189	8.65492e-15
417.683	809.886	810					0	810	352	1.71636e-21
418.601	813.686	814		5			1	814	8	0.00750594	minor sixth
419.01	815.376	815					0	815	1009	0
419.074	815.64	816		3			0	816	150	5.22091e-13
419.503	817.413	817					0	817	1010	0
419.691	818.189	818					0	818	405	1.21308e-23
419.978	819.372	819					0	819	1011	0
420.187	820.232	820					0	820	116	2.81396e-11
420.47	821.398	821					0	821	1012	0
420.876	823.07	823					0	823	1013	0
421.054	823.801	824		103			0	824	574	9.96082e-34
421.345	825	825	1				0	825	1014	0
421.508	825.667	826					0	826	573	1.4643e-33
421.977	827.592	828					0	828	288	3.87479e-19
422.089	828.053	828					0	828	288	3.87479e-19
422.273	828.806	829					0	829	1016	0
422.626	830.253	830					0	830	281	6.49793e-19
423.098	832.184	832		23			0	832	525	6.55595e-29
423.218	832.676	833					0	833	1018	0
423.319	833.09	833					0	833	1018	0
423.324	833.11	833					0	833	1018	0
423.584	834.175	834					0	834	128	4.86935e-12
423.834	835.193	835		5			0	835	1019	0
424.014	835.929	836					0	836	40	3.78607e-06
424.258	836.925	837					0	837	1020	0
424.717	838.797	839					0	839	1021	0
425.142	840.528	841		13			0	841	1022	0
426.076	844.328	844					0	844	341	3.96666e-21
426.353	845.453	845					0	845	1024	0
426.863	847.523	848					0	848	521	1.73459e-28
427.144	848.662	849					0	849	1026	0
427.186	848.831	849		19			0	849	1026	0
427.322	849.383	849					0	849	1026	0
427.474	850	850	1				0	850	340	4.32881e-21
427.657	850.741	851					0	851	1027	0
428.115	852.592	853		11			0	853	1028	0
428.525	854.25	854					0	854	422	4.09077e-24
428.775	855.262	855					0	855	1029	0
429.066	856.435	856					0	856	74	1.66454e-08
429.23	857.095	857		7			0	857	1030	0
429.241	857.14	857	7				0	857	1030	0
429.334	857.517	858					0	858	133	3.11347e-12
429.813	859.448	859					0	859	1031	0
430.416	861.875	862					0	862	60	7.73855e-08
430.659	862.852	863		5			0	863	1033	0
430.913	863.87	864					0	864	90	1.0687e-09
431.273	865.319	865					0	865	1034	0
431.329	865.541	866					0	866	472	4.66261e-26
431.682	866.959	867					0	867	1035	0
432.251	869.239	869					0	869	1036	0
432.483	870.168	870					0	870	476	2.85886e-26
432.688	870.99	871					0	871	1037	0
432.871	871.722	872					0	872	433	1.207e-24
433.035	872.378	872					0	872	433	1.207e-24
433.317	873.505	874		53			0	874	549	7.51209e-31
433.551	874.438	874					0	874	549	7.51209e-31
433.692	875	875	1				0	875	1039	0
433.748	875.223	875					0	875	1039	0
434.91	879.856	880		11			0	880	290	3.62303e-19
435.361	881.652	882					0	882	234	9.76876e-17
435.55	882.4	882		3			0	882	234	9.76876e-17
436.043	884.359	884		5	1		1	884	5	0.0438461	major sixth
437.405	889.76	890		107			0	890	230	1.42316e-16
437.628	890.643	891					0	891	1047	0
437.72	891.005	891					0	891	1047	0
438.108	892.54	893		19			0	893	1048	0
438.4	893.692	894					0	894	531	2.8441e-29
438.608	894.513	895					0	895	1049	0
438.856	895.492	895					0	895	1049	0
439.157	896.681	897					0	897	1050	0
439.318	897.314	897					0	897	1050	0
439.531	898.153	898					0	898	196	3.62401e-15
439.676	898.726	899					0	899	1051	0
440	900	900	1		1		0	900	190	8.37679e-15
440.007	900.026	900					0	900	190	8.37679e-15
440.633	902.487	902		19			0	902	486	1.27012e-26
440.888	903.489	903					0	903	1053	0
441.026	904.032	904					0	904	96	3.86744e-10
441.493	905.865	906		3			0	906	23	0.000153468
441.856	907.289	907					0	907	1055	0
442.057	908.075	908					0	908	316	4.73244e-20
442.751	910.79	911					0	911	1057	0
443.31	912.975	913					0	913	1058	0
443.537	913.861	914					0	914	444	4.60403e-25
443.626	914.208	914					0	914	444	4.60403e-25
443.829	915.001	915					0	915	1059	0
443.971	915.553	916					0	916	580	7.62823e-35
444.764	918.642	919					0	919	1061	0
445.471	921.392	921					0	921	1062	0
445.581	921.821	922		109			0	922	331	1.18088e-20
445.732	922.409	922					0	922	331	1.18088e-20
445.953	923.264	923					0	923	1063	0
446.302	924.622	925					0	925	1064	0
446.4	925	925	1				0	925	1064	0
446.508	925.418	925		5			0	925	1064	0
446.604	925.79	926		23			0	926	30	1.20478e-05
446.944	927.107	927					0	927	1065	0
447.295	928.469	928					0	928	106	1.27592e-10
447.517	929.328	929					0	929	1066	0
447.625	929.744	930					0	930	474	3.32528e-26
447.67	929.92	930					0	930	474	3.32528e-26
448.501	933.129	933		7			0	933	1068	0
449.669	937.632	938		11			0	938	595	2.84401e-38
449.996	938.89	939					0	939	1071	0
450.577	941.126	941					0	941	1072	0
450.691	941.562	942					0	942	320	3.37377e-20
451.079	943.05	943					0	943	1073	0
451.304	943.916	944					0	944	503	1.15576e-27
451.713	945.483	945					0	945	1074	0
451.899	946.195	946					0	946	214	5.48118e-16
452.089	946.924	947					0	947	1075	0
452.238	947.496	947					0	947	1075	0
452.542	948.656	949					0	949	1076	0
452.813	949.696	950					0	950	250	1.79988e-17
452.893	950	950	1				0	950	250	1.79988e-17
453.484	952.259	952					0	952	251	1.68613e-17
453.757	953.299	953		37			0	953	1078	0
453.84	953.617	954					0	954	32	7.89352e-06
453.997	954.216	954					0	954	32	7.89352e-06
454.211	955.031	955		5			0	955	1079	0
454.402	955.76	956					0	956	238	7.43707e-17
454.783	957.21	957	1				0	957	1080	0
455.001	958.039	958					0	958	539	6.63918e-30
455.229	958.905	959					0	959	1081	0
455.422	959.642	960					0	960	565	1.00554e-32
455.517	960	960	1				0	960	565	1.00554e-32
455.735	960.829	961					0	961	1082	0
455.801	961.08	961					0	961	1082	0
455.976	961.745	962					0	962	399	2.49189e-23
456.168	962.473	962					0	962	399	2.49189e-23
456.655	964.323	964					0	964	440	6.33997e-25
456.807	964.896	965					0	965	1084	0
457.845	968.826	969		7			0	969	1086	0
459.48	975	975	1				0	975	1089	0
459.827	976.304	976					0	976	39	3.86858e-06
459.889	976.537	977		5			0	977	1090	0
460.1	977.333	977					0	977	1090	0
460.267	977.962	978					0	978	360	6.91893e-22
460.461	978.691	979					0	979	1091	0
460.959	980.563	981					0	981	1092	0
461.692	983.313	983					0	983	1093	0
461.933	984.215	984		113			0	984	479	2.0662e-26
462.205	985.236	985					0	985	1094	0
462.517	986.402	986					0	986	548	1.02185e-30
462.876	987.747	988					0	988	384	1.16233e-22
463.295	989.314	989					0	989	1096	0
463.451	989.896	990					0	990	135	2.42385e-12
463.791	991.165	991					0	991	1097	0
463.977	991.858	992					0	992	257	8.66583e-18
464.174	992.596	993					0	993	1098	0
464.519	993.88	994					0	994	332	1.17059e-20
465.112	996.09	996		3			0	996	14	0.00128345
466.021	999.468	999		19			0	999	1101	0
466.164	1000	1000	1		1		0	1000	502	1.17773e-27
466.169	1000.02	1000					0	1000	502	1.17773e-27
466.376	1000.79	1001					0	1001	1102	0
466.822	1002.44	1002					0	1002	184	1.06184e-14
467.189	1003.8	1004					0	1004	253	1.62902e-17
467.755	1005.9	1006					0	1006	547	1.31228e-30
468.065	1007.04	1007					0	1007	1105	0
468.172	1007.44	1007					0	1007	1105	0
468.746	1009.56	1010					0	1010	276	1.30454e-18
469.122	1010.95	1011					0	1011	1107	0
469.387	1011.93	1012					0	1012	210	8.14766e-16
469.858	1013.67	1014					0	1014	443	5.33003e-25
470.108	1014.59	1015		3			0	1015	1109	0
470.926	1017.6	1018		5			1	1018	11	0.00297427	minor seventh
471.458	1019.55	1020		3			0	1020	233	1.01017e-16
471.952	1021.36	1021					0	1021	1112	0
472.152	1022.1	1022					0	1022	296	2.56139e-19
472.379	1022.93	1023					0	1023	1113	0
472.614	1023.79	1024					0	1024	97	2.86891e-10
472.939	1024.98	1025					0	1025	1114	0
472.944	1025	1025	1				0	1025	1114	0
473.418	1026.73	1027					0	1027	1115	0
473.921	1028.57	1029	1				0	1029	1116	0
474.196	1029.58	1030		29			0	1030	538	9.22773e-30
474.802	1031.79	1032					0	1032	280	6.83073e-19
475.057	1032.72	1033					0	1033	1118	0
475.683	1035	1035		11			0	1035	1119	0
476.158	1036.73	1037					0	1037	1120	0
476.24	1037.02	1037					0	1037	1120	0
476.532	1038.09	1038					0	1038	77	5.6236e-09
476.813	1039.1	1039		5			0	1039	1121	0
477.082	1040.08	1040					0	1040	76	6.70922e-09
477.751	1042.51	1043					0	1043	1123	0
477.97	1043.3	1043					0	1043	1123	0
478.143	1043.93	1044					0	1044	120	1.99022e-11
478.284	1044.44	1044		13			0	1044	120	1.99022e-11
478.401	1044.86	1045		7			0	1045	1124	0
478.51	1045.26	1045					0	1045	1124	0
479.647	1049.36	1049		11			0	1049	1126	0
479.823	1050	1050	1				0	1050	601	1.04024e-41
480.328	1051.82	1052					0	1052	464	9.45704e-26
480.537	1052.57	1053					0	1053	1128	0
481.053	1054.43	1054					0	1054	359	7.58931e-22
481.391	1055.65	1056					0	1056	494	6.27729e-27
481.629	1056.5	1057					0	1057	1130	0
481.942	1057.63	1058					0	1058	318	3.80428e-20
482.372	1059.17	1059		59			0	1059	1131	0
483.001	1061.43	1061					0	1061	1132	0
483.439	1062.99	1063					0	1063	1133	0
483.611	1063.61	1064					0	1064	326	1.81217e-20
484.007	1065.03	1065					0	1065	1134	0
484.416	1066.49	1066					0	1066	28	5.35094e-05
484.492	1066.76	1067		5			0	1067	1135	0
484.777	1067.78	1068					0	1068	147	7.67773e-13
485.876	1071.7	1072		13			0	1072	328	1.51153e-20
486.46	1073.78	1074		17			0	1074	467	8.29389e-26
486.803	1075	1075	1				0	1075	1139	0
487.165	1076.29	1076					0	1076	473	4.58432e-26
487.342	1076.92	1077					0	1077	1140	0
487.575	1077.74	1078					0	1078	571	2.33695e-33
488.368	1080.56	1081					0	1081	1142	0
488.504	1081.04	1081					0	1081	1142	0
489.126	1083.24	1083					0	1083	1143	0
489.493	1084.54	1085					0	1085	1144	0
489.993	1086.31	1086		3			0	1086	141	1.26636e-12
490.548	1088.27	1088		5			1	1088	9	0.00453268	major sevent
491.215	1090.62	1091					0	1091	1147	0
491.539	1091.76	1092					0	1092	366	4.91833e-22
491.856	1092.88	1093					0	1093	1148	0
492.472	1095.05	1095		17			0	1095	1149	0
492.592	1095.47	1095					0	1095	1149	0
493.064	1097.12	1097					0	1097	1150	0
493.351	1098.13	1098					0	1098	555	2.7424e-31
493.883	1100	1100	1				0	1100	498	5.18409e-27
494.182	1101.05	1101					0	1101	1152	0
494.636	1102.64	1103		11			0	1103	1153	0
494.814	1103.26	1103					0	1103	1153	0
495.22	1104.68	1105					0	1105	1154	0
495.503	1105.67	1106					0	1106	442	5.63024e-25
495.712	1106.4	1106					0	1106	442	5.63024e-25
495.999	1107.4	1107					0	1107	1155	0
496.12	1107.82	1108		5			0	1108	47	9.0337e-07
496.186	1108.05	1108					0	1108	47	9.0337e-07
496.68	1109.78	1110		3			0	1110	56	1.02716e-07
497.088	1111.2	1111					0	1111	1157	0
497.933	1114.14	1114					0	1114	175	3.49155e-14
498.334	1115.53	1116					0	1116	159	2.24886e-13
498.724	1116.88	1117		61			0	1117	1160	0
499.467	1119.46	1119					0	1119	1161	0
500.167	1121.89	1122					0	1122	379	2.1674e-22
500.501	1123.04	1123					0	1123	1163	0
500.768	1123.97	1124					0	1124	245	2.48819e-17
501.067	1125	1125	1				0	1125	1164	0
501.449	1126.32	1126					0	1126	413	8.57803e-24
502.321	1129.33	1129		5			0	1129	1166	0
502.487	1129.9	1130					0	1130	21	0.000182061
502.812	1131.02	1131		7			0	1131	1167	0
503.126	1132.1	1132					0	1132	173	3.68434e-14
503.629	1133.83	1134					0	1134	358	9.28946e-22
503.872	1134.66	1135					0	1135	1169	0
504.564	1137.04	1137		7			0	1137	1170	0
504.856	1138.04	1138		19			0	1138	213	5.91711e-16
505.208	1139.25	1139					0	1139	1171	0
505.413	1139.95	1140					0	1140	569	4.92565e-33
505.809	1141.31	1141					0	1141	1172	0
506.372	1143.23	1143					0	1143	1173	0
506.9	1145.04	1145		31			0	1145	1174	0
507.233	1146.17	1146					0	1146	355	1.40415e-21
507.395	1146.73	1147		11			0	1147	1175	0
507.862	1148.32	1148					0	1148	551	5.31103e-31
508.301	1149.82	1150					0	1150	142	1.20221e-12
508.355	1150	1150	1				0	1150	142	1.20221e-12
508.6	1150.83	1151					0	1151	1177	0
508.716	1151.23	1151		7			0	1151	1177	0
508.943	1152	1152					0	1152	63	4.04929e-08
509.481	1153.83	1154					0	1154	346	2.93023e-21
509.834	1155.03	1155					0	1155	1179	0
510.17	1156.17	1156					0	1156	161	1.95083e-13
510.793	1158.28	1158					0	1158	31	1.01249e-05
510.987	1158.94	1159		5			0	1159	1181	0
511.359	1160.2	1160					0	1160	323	2.33858e-20
511.623	1161.09	1161					0	1161	1182	0
511.876	1161.95	1162					0	1162	471	5.20838e-26
512.35	1163.55	1164					0	1164	535	1.20668e-29
512.572	1164.3	1164					0	1164	535	1.20668e-29
512.786	1165.02	1165					0	1165	1184	0
513.031	1165.85	1166					0	1166	412	8.80102e-24
513.189	1166.38	1166					0	1166	412	8.80102e-24
513.561	1167.64	1168					0	1168	496	5.69636e-27
513.737	1168.23	1168					0	1168	496	5.69636e-27
513.907	1168.81	1169					0	1169	1186	0
514.23	1169.89	1170					0	1170	430	1.67868e-24
514.53	1170.9	1171					0	1171	1187	0
514.812	1171.85	1172					0	1172	103	1.67774e-10
515.075	1172.74	1173		7			0	1173	1188	0
515.323	1173.57	1174					0	1174	176	3.37874e-14
515.749	1175	1175	1				0	1175	1189	0
515.776	1175.09	1175					0	1175	1189	0
516.791	1178.49	1178		5			0	1178	44	2.10793e-06
517.119	1179.59	1180		23			0	1180	79	4.00159e-09
517.305	1180.21	1180					0	1180	79	4.00159e-09
517.564	1181.08	1181					0	1181	1192	0
517.801	1181.87	1182					0	1182	462	1.01993e-25
518.019	1182.6	1183					0	1183	1193	0
519.098	1186.2	1186					0	1186	291	3.61453e-19
519.163	1186.42	1186		127			0	1186	291	3.61453e-19
521.207	1193.22	1193					0	1193	1198	0
523.251	1200	1200	1	3	1	1	1	1200	2	0.122319	octave

## Sheet: COMPARISON 2
Cents	All potentially emerged from our model (0-1200 cents)	All emerged from our model (non-zero magnitude)	Interval span relative to the base [cents]
0	0.99188	1	0
1	0		0.03
2	1.3307e-14	1	0.4
3	0		0.72
4	2.0046e-23	1	0.9998
5	0		1.2
6	3.1592e-14	1	1.954
7	0		3.99
8	6.6612e-21	1	7.71
9	0		8.11
10	1.9879e-31	1	10.06
11	0		10.85
12	1.6091e-30	1	11.98
13	0		12.5
14	2.0751e-16	1	13.07
15	0		13.473
16	6.5118e-17	1	13.79
17	0		13.795
18	3.3106e-28	1	14.367
19	0		16.67
20	1.3587e-09	1	17.399
21	0		17.576
22	7.2768e-06	1	18.128
23	0		18.716
24	1.0304e-20	1	18.921
25	0		19.13
26	3.2937e-15	1	19.55
27	0		19.786
28	5.6643e-11	1	20.488
29	0		21.506
30	2.7993e-24	1	22.339
31	0		22.631
32	4.6915e-37	1	22.64
33	0		22.931
34	1.5264e-25	1	23.46
35	0		23.555
36	1.5862e-18	1	24.91
37	0		25
38	8.0319e-23	1	25.274
39	0		26.432
40	2.4286e-21	1	26.841
41	0		27.264
42	4.5956e-06	1	27.7
43	0		28.151
44	3.2788e-12	1	28.616
45	0		29.097
46	8.2485e-24	1	29.27
47	0		29.594
48	2.233e-08	1	30.109
49	0		30.642
50	2.0881e-12	1	31.194
51	0		31.767
52	7.5642e-29	1	32.36
53	0		32.977
54	8.5644e-38	1	33.33
55	0		33.617
56	2.2682e-23	1	34.283
57	0		34.976
58	2.9466e-22	1	35.697
59	0		36.448
60	8.2831e-30	1	36.836
61	0		37.232
62	9.2909e-16	1	37.637
63	0		38.051
64	1.4594e-08	1	38.71
65	0		38.906
66	3.4367e-19	1	39.8
67	0		40
68	2.1927e-15	1	40.108
69	0		40.263
70	0.00038301	1	40.737
71	0		41.059
72	1.1292e-16	1	41.719
73	0		42.749
74	1.2539e-26	1	43.408
75	0		43.831
76	2.6146e-20	1	44.97
77	0		45.561
78	4.0362e-25	1	46.169
79	0		47.434
80	4.3473e-27	1	48.77
81	0		49.166
82	5.13e-28	1	49.98
83	0		50
84	1.9552e-12	1	50.184
85	0		51.682
86	2.1081e-13	1	53.273
87	0		54.105
88	1.6314e-26	1	54.964
89	0		55.552
90	3.2972e-08	1	55.851
91	0		56.305
92	4.5905e-06	1	56.55
93	0		56.767
94	5.1523e-22	1	57.713
95	0		58.036
96	1.6984e-18	1	58.692
97	0		59.704
98	1.7531e-16	1	60.049
99	0		60.751
100	2.6862e-28	1	61.836
101	0		62.961
102	6.2367e-33	1	63.81
103	0		64.127
104	1.4728e-22	1	65.337
105	0		66.17
106	3.8743e-14	1	66.339
107	0		66.594
108	7.5922e-20	1	66.67
109	0		67.9
110	1.5272e-19	1	69.259
111	0		70.1
112	0.0025622	1	70.672
113	0		72.145
114	2.5297e-11	1	73.681
115	0		74.473
116	1.3602e-25	1	75
117	0		75.283
118	2.4188e-12	1	75.612
119	0		76.956
120	2.1413e-16	1	77.821
121	0		78
122	2.2779e-32	1	78.114
123	0		78.706
124	4.0623e-35	1	79.307
125	0		80.537
126	2.4705e-19	1	81.806
127	0		82.455
128	7.1569e-18	1	83.115
129	0		83.449
130	4.7289e-27	1	84.467
131	0		85.864
132	2.1869e-13	1	86.58
133	0		87.308
134	6.0551e-05	1	87.676
135	0		88.801
136	5.5719e-18	1	90.22
137	0		90.225
138	6.7945e-17	1	90.346
139	0		91.139
140	2.4597e-08	1	91.946
141	0		92.179
142	9.3729e-20	1	92.601
143	0		93.603
144	3.224e-37	1	95.321
145	0		95.673
146	1.0791e-29	1	96.204
147	0		96.742
148	1.2542e-20	1	97.104
149	0		97.364
150	6.8611e-23	1	98.95
151	0		98.955
152	9.1853e-26	1	100
153	0		100.099
154	3.3678e-09	1	100.877
155	0		101.867
156	1.0307e-10	1	102.876
157	0		103.388
158	3.3571e-25	1	103.698
159	0		104.955
160	2.344e-09	1	107.121
161	0		108.237
162	1.5123e-08	1	109.377
163	0		110.307
164	1.969e-24	1	111.45
165	0		111.731
166	1.1912e-23	1	113.564
167	0		113.69
168	1.7199e-26	1	114.189
169	0		115.458
170	7.7188e-24	1	116.234
171	0		116.72
172	3.9269e-29	1	116.757
173	0		117.417
174	7.8758e-20	1	117.638
175	0		118.084
176	5.0886e-10	1	119.443
177	0		121.54
178	1.8638e-17	1	122.256
179	0		123.712
180	1.741e-18	1	125
181	0		125.204
182	0.0030031	1	125.963
183	0		128.298
184	8.6029e-13	1	130.229
185	0		130.721
186	3.2712e-28	1	131.549
187	0		132.22
188	1.0259e-17	1	132.509
189	0		133.238
190	1.2907e-21	1	133.33
191	0		138.57
192	3.494e-28	1	133.81
193	0		134.97
194	1.2276e-32	1	135.853
195	0		137.005
196	8.2408e-16	1	138.573
197	0		140.828
198	7.5029e-14	1	141.404
199	0		142.373
200	9.576e-25	1	142.729
201	0		143.159
202	1.2925e-11	1	143.498
203	0		144.353
204	0.0032944	1	145.218
205	0		145.568
206	2.8365e-18	1	146.389
207	0		147.143
208	2.2234e-19	1	147.428
209	0		148.059
210	1.7053e-13	1	148.786
211	0		150
212	7.7695e-24	1	150.637
213	0		152.295
214	1.9684e-33	1	153.307
215	0		153.989
216	8.9243e-27	1	155.14
217	0		155.721
218	3.3051e-16	1	156.073
219	0		157.493
220	3.5409e-19	1	158.94
221	0		159.92
222	7.5463e-24	1	160.897
223	0		161.161
224	1.6329e-06	1	161.915
225	0		165.004
226	5.4383e-09	1	167.284
227	0		167.462
228	1.2664e-24	1	168.213
229	0		169.035
230	6.6294e-12	1	169.627
231	0		170.423
232	2.8581e-12	1	171.125
233	0		171.43
234	9.1737e-28	1	171.55
235	0		173.268
236	1.8328e-39	1	175
237	0		175.021
238	7.7346e-23	1	176.21
239	0		176.646
240	2.6804e-19	1	177.069
241	0		177.718
242	7.1476e-26	1	178.636
243	0		179.253
244	2.0228e-17	1	179.697
245	0		180.45
246	5.2855e-06	1	182.404
247	0		185.194
248	1.1022e-15	1	185.667
249	0		186.334
250	2.688e-19	1	187.343
251	0		189.05
252	1.7698e-06	1	189.915
253	0		190.115
254	1.7681e-15	1	190.437
255	0		191.846
256	7.8221e-32	1	192.558
257	0		193.756
258	5.0537e-34	1	194.468
259	0		194.726
260	5.4006e-23	1	196.198
261	0		196.771
262	1.1269e-23	1	197.264
263	0		198.071
264	2.2301e-30	1	199.212
265	0		199.98
266	9.9063e-13	1	200
267	0		200.532
268	4.9037e-10	1	201.534
269	0		203.91
270	6.643e-23	1	207.404
271	0		207.998
272	2.0587e-11	1	208.835
273	0		210.104
274	4.8296e-05	1	210.686
275	0		211.02
276	3.0832e-20	1	211.388
277	0		212.253
278	6.2351e-23	1	213.046
279	0		213.598
280	1.1623e-19	1	214.005
281	0		214.764
282	1.0879e-25	1	215.188
283	0		215.891
284	3.9782e-29	1	216.687
285	0		218.644
286	4.4018e-24	1	219.437
287	0		220.454
288	5.1925e-12	1	221.309
289	0		222.667
290	3.7257e-16	1	223.04
291	0		223.463
292	1.8964e-22	1	223.696
293	0		225
294	7.2801e-05	1	225.152
295	0		225.416
296	3.1674e-09	1	226.134
297	0		226.841
298	7.1787e-26	1	227.373
299	0		227.789
300	4.8194e-16	1	231.174
301	0		234.019
302	4.272e-17	1	235.104
303	0		235.677
304	1.3627e-29	1	236.444
305	0		237.527
306	1.0983e-35	1	238.886
307	0		239.171
308	1.601e-19	1	239.607
309	0		240
310	5.0127e-15	1	240.358
311	0		241.449
312	3.6912e-23	1	241.961
313	0		243.38
314	1.9347e-15	1	243.545
315	0		244.24
316	0.010727	1	244.969
317	0		245.23
318	6.377e-15	1	245.541
319	0		247.741
320	3.529e-21	1	250
321	0		250.304
322	3.6887e-11	1	251.344
323	0		252.261
324	3.819e-19	1	252.68
325	0		253.076
326	2.026e-34	1	253.805
327	0		255.592
328	3.6414e-31	1	256.084
329	0		256.596
330	1.3715e-18	1	256.95
331	0		258.015
332	1.4926e-19	1	258.874
333	0		260.174
334	2.1401e-28	1	260.677
335	0		261.11
336	4.568e-10	1	261.816
337	0		262.368
338	2.015e-07	1	263.002
339	0		266.871
340	8.6482e-22	1	268.8
341	0		270.08
342	4.4435e-13	1	270.672
343	0		271.531
344	1.4051e-08	1	272.125
345	0		272.893
346	3.6273e-23	1	273.923
347	0		274.582
348	4.1244e-40	1	275
349	0		275.378
350	1.1674e-26	1	276.007
351	0		276.357
352	4.453e-21	1	276.736
353	0		277.591
354	2.5234e-25	1	279.193
355	0		281.358
356	1.1809e-21	1	283.281
357	0		284.447
358	6.3443e-08	1	285.792
359	0		286.086
360	7.0295e-14	1	286.544
361	0		287.359
362	2.6481e-22	1	289.21
363	0		291.925
364	3.0455e-06	1	292.711
365	0		293.302
366	1.8717e-11	1	294.13
367	0		294.135
368	3.4248e-28	1	295.393
369	0		297.513
370	9.0157e-22	1	299.231
371	0		299.974
372	1.3233e-25	1	300
373	0		300.652
374	5.9452e-25	1	301.847
375	0		302.865
376	2.8288e-32	1	303.319
377	0		304.508
378	1.5546e-16	1	305.487
379	0		305.777
380	7.7102e-11	1	306.308
381	0		307.608
382	5.6941e-21	1	308.13
383	0		308.589
384	3.0471e-14	1	308.865
385	0		309.357
386	0.044906	1	309.974
387	0		310.26
388	2.6265e-16	1	311.841
389	0		311.98
390	6.1457e-24	1	315.641
391	0		317.6
392	1.1952e-16	1	320.144
393	0		320.976
394	4.5616e-24	1	321.52
395	0		322.187
396	7.6552e-30	1	323.024
397	0		324.107
398	1.666e-28	1	324.777
399	0		325
400	2.004e-14	1	325.562
401	0		326.495
402	1.1596e-15	1	326.847
403	0		327.622
404	8.3347e-27	1	329.01
405	0		329.547
406	4.871e-08	1	329.832
407	0		330.008
408	3.8305e-06	1	330.761
409	0		331.349
410	4.2308e-22	1	332.208
411	0		333.041
412	7.5504e-16	1	333.961
413	0		334.771
414	1.819e-13	1	336.13
415	0		337.148
416	4.3325e-27	1	338.125
417	0		338.88
418	1.0651e-35	1	340.552
419	0		341.344
420	1.7894e-23	1	342.483
421	0		342.86
422	1.1134e-16	1	342.905
423	0		343.301
424	4.6394e-22	1	343.565
425	0		344.257
426	1.4467e-19	1	347.408
427	0		349.478
428	0.0002266	1	350
429	0		350.617
430	2.0873e-12	1	351.338
431	0		352.477
432	1.2313e-23	1	353.545
433	0		353.692
434	1.2269e-09	1	354.547
435	0		356.378
436	8.8966e-15	1	357.217
437	0		359.472
438	2.0664e-31	1	361.04
439	0		361.403
440	1.0371e-35	1	361.987
441	0		363.075
442	2.7206e-21	1	363.683
443	0		364.071
444	1.3812e-20	1	364.537
445	0		364.807
446	2.7108e-29	1	364.984
447	0		365.825
448	7.0357e-14	1	367.324
449	0		367.994
450	3.3612e-07	1	368.914
451	0		369.747
452	2.2727e-19	1	371.194
453	0		372.408
454	4.007e-15	1	374.333
455	0		375
456	6.0919e-06	1	375.46
457	0		375.789
458	7.7998e-19	1	376.393
459	0		376.93
460	6.888e-28	1	377.848
461	0		378.602
462	1.0732e-30	1	379.233
463	0		380.979
464	3.8441e-23	1	381.811
465	0		384.36
466	1.2278e-25	1	386.314
467	0		392.598
468	4.4985e-26	1	393.09
469	0		393.665
470	1.7829e-10	1	394.347
471	0		395.169
472	1.1781e-12	1	396.178
473	0		397.1
474	7.1892e-26	1	397.447
475	0		399.09
476	8.2905e-08	1	400
477	0		400.108
478	9.2446e-08	1	400.681
479	0		401.303
480	5.6725e-24	1	402.47
481	0		402.724
482	4.2881e-20	1	403.713
483	0		404.442
484	1.5697e-19	1	405.444
485	0		405.866
486	1.4988e-26	1	406.562
487	0		407.384
488	8.7091e-32	1	407.82
489	0		409.244
490	1.5179e-20	1	411.465
491	0		412.745
492	2.4109e-12	1	413.578
493	0		414.163
494	2.0479e-19	1	414.93
495	0		417.508
496	5.1398e-18	1	418.474
497	0		419.931
498	0.054394	1	420.597
499	0		421.089
500	1.1353e-12	1	421.289
501	0		421.767
502	7.6689e-26	1	422.762
503	0		424.364
504	2.2976e-14	1	425
505	0		426.114
506	3.367e-19	1	426.577
507	0		427.373
508	5.4054e-31	1	429.062
509	0		430.145
510	4.3825e-33	1	430.897
511	0		431.875
512	2.7981e-17	1	435.084
513	0		437.996
514	2.6458e-16	1	439.353
515	0		439.587
516	9.0038e-27	1	440.139
517	0		441.278
518	1.1135e-11	1	443.081
519	0		443.517
520	0.0002208	1	443.94
521	0		444.442
522	1.0802e-18	1	444.772
523	0		446.363
524	3.822e-17	1	448.15
525	0		448.879
526	1.5812e-10	1	449.275
527	0		450
528	2.5394e-22	1	450.047
529	0		450.611
530	2.4533e-36	1	451.378
531	0		452.484
532	1.3172e-27	1	454.214
533	0		456.986
534	1.0995e-18	1	457.308
535	0		458.245
536	1.1877e-21	1	459.994
537	0		460.445
538	6.322e-24	1	461.597
539	0		462.348
540	2.2124e-07	1	463.069
541	0		464.428
542	1.71e-10	1	465.925
543	0		466.278
544	1.0668e-25	1	466.851
545	0		467.936
546	1.0277e-09	1	468.948
547	0		470.781
548	1.0046e-10	1	473.135
549	0		475
550	8.6377e-27	1	475.114
551	0		476.539
552	2.0313e-40	1	476.803
553	0		478.259
554	2.2704e-24	1	478.492
555	0		479.124
556	4.9005e-22	1	479.529
557	0		479.917
558	2.5867e-28	1	480
559	0		480.646
560	6.6795e-18	1	481.055
561	0		482.518
562	2.3681e-08	1	484.027
563	0		485.286
564	2.345e-17	1	486.308
565	0		487.191
566	7.9102e-18	1	487.95
567	0		488.61
568	0.00027128	1	489.19
569	0		489.702
570	9.6535e-15	1	491.269
571	0		491.851
572	6.4401e-29	1	498.04
573	0		498.045
574	1.9909e-20	1	500
575	0		501.423
576	1.9073e-25	1	504.398
577	0		504.691
578	1.5189e-26	1	505.757
579	0		507.229
580	1.1419e-30	1	507.854
581	0		508.569
582	8.2474e-14	1	509.397
583	0		510.367
584	1.7035e-12	1	510.51
585	0		511.518
586	1.0307e-24	1	512.412
587	0		512.905
588	2.5324e-10	1	514.29
589	0		514.612
590	0.00017971	1	515.621
591	0		516.761
592	5.4964e-20	1	518.059
593	0		518.533
594	3.9265e-20	1	519.551
595	0		521.283
596	4.1917e-16	1	521.51
597	0		521.554
598	5.4196e-27	1	523.319
599	0		524.477
600	4.7989e-32	1	524.886
601	0		525
602	9.6919e-25	1	525.745
603	0		526.661
604	2.6877e-14	1	528.687
605	0		529.812
606	2.162e-18	1	531.022
607	0		531.532
608	3.454e-22	1	532.328
609	0		533.742
610	6.3097e-05	1	534.493
611	0		536.951
612	1.8512e-09	1	539.104
613	0		539.764
614	4.9002e-26	1	540.794
615	0		541.453
616	4.3934e-13	1	542.035
617	0		543.015
618	7.9062e-15	1	544.462
619	0		545.479
620	1.4251e-30	1	546.234
621	0		546.815
622	9.1267e-38	1	547.211
623	0		547.654
624	9.3375e-21	1	550
625	0		551.318
626	1.4261e-17	1	553.597
627	0		554.812
628	2.1707e-25	1	555.556
629	0		556.081
630	1.2745e-15	1	556.737
631	0		557.602
632	0.00016956	1	558.796
633	0		559.881
634	4.913e-16	1	560.551
635	0		561.006
636	3.2821e-19	1	561.127
637	0		563.382
638	2.7196e-08	1	565.567
639	0		566.482
640	7.6578e-18	1	567.304
641	0		568.717
642	3.2997e-35	1	570.406
643	0		570.88
644	6.3562e-32	1	571.726
645	0		573.657
646	5.572e-21	1	575.001
647	0		575.992
648	3.525e-22	1	576.751
649	0		578.582
650	1.6922e-28	1	578.871
651	0		580.579
652	7.7431e-11	1	582.512
653	0		585.721
654	2.7252e-09	1	586.497
655	0		588.27
656	3.2546e-23	1	588.391
657	0		589.184
658	2.8132e-11	1	590.224
659	0		591.648
660	5.1557e-07	1	592.578
661	0		593.718
662	2.1108e-22	1	595.03
663	0		595.149
664	1.0858e-24	1	597
665	0		598.567
666	5.7494e-28	1	599.485
667	0		599.815
668	8.4402e-24	1	600
669	0		600.088
670	5.9703e-28	1	600.515
671	0		601.433
672	4.0608e-22	1	603
673	0		604.851
674	3.5925e-10	1	605.367
675	0		606.282
676	8.7783e-16	1	607.623
677	0		608.352
678	3.6344e-21	1	609.354
679	0		609.776
680	0.00011994	1	610.816
681	0		611.73
682	6.4031e-11	1	612.234
683	0		613.154
684	7.8577e-28	1	614.279
685	0		617.488
686	3.8174e-18	1	618.84
687	0		620.149
688	3.0904e-20	1	621.418
689	0		622.161
690	7.5583e-28	1	623.249
691	0		624.999
692	8.7031e-35	1	626.343
693	0		628.274
694	1.7135e-17	1	630.109
695	0		630.554
696	2.0266e-13	1	631.283
697	0		631.855
698	6.0077e-23	1	632.696
699	0		633.518
700	6.6508e-14	1	636.618
701	0		637.658
702	0.065296	1	638.994
703	0		640.119
704	2.6957e-16	1	641.204
705	0		643.263
706	1.5806e-21	1	645.188
707	0		646.104
708	2.1265e-13	1	646.991
709	0		648.682
710	5.8217e-22	1	650
711	0		651.771
712	7.7552e-33	1	652.789
713	0		653.185
714	4.1051e-29	1	654.521
715	0		655.538
716	1.3662e-16	1	656.273
717	0		656.985
718	3.0157e-18	1	659.206
719	0		660.236
720	1.1598e-26	1	660.896
721	0		661.218
722	2.4142e-08	1	661.692
723	0		663.049
724	2.4536e-07	1	664.318
725	0		665.507
726	1.3596e-22	1	666.258
727	0		667.672
728	1.644e-13	1	669.595
729	0		670.188
730	6.2395e-11	1	671.313
731	0		672.858
732	9.6569e-26	1	674.255
733	0		674.691
734	8.8392e-39	1	675
735	0		675.114
736	1.4708e-24	1	675.523
737	0		676.681
738	3.2608e-19	1	678.49
739	0		678.717
740	1.736e-24	1	680.449
741	0		681.941
742	8.4728e-20	1	683.239
743	0		683.827
744	3.8985e-06	1	684.379
745	0		684.82
746	6.8139e-14	1	685.388
747	0		685.71
748	6.4563e-22	1	686.288
749	0		687.095
750	5.0114e-07	1	687.822
751	0		688.16
752	1.2637e-13	1	688.482
753	0		690.603
754	1.478e-30	1	691.2
755	0		691.801
756	2.0511e-36	1	692.915
757	0		694.243
758	1.5596e-23	1	694.79
759	0		694.816
760	2.9305e-23	1	695.81
761	0		696.58
762	1.0372e-31	1	697.65
763	0		698.37
764	1.3662e-14	1	700
765	0		701.89
766	2.2153e-09	1	701.955
767	0		702.44
768	4.9044e-21	1	703.45
769	0		710.948
770	1.1676e-13	1	711.091
771	0		714.732
772	0.00090975	1	715.973
773	0		716.322
774	3.0171e-18	1	716.689
775	0		717.482
776	8.1705e-25	1	718.365
777	0		719.354
778	1.6768e-19	1	719.895
779	0		720
780	8.5148e-26	1	720.471
781	0		721.085
782	2.2379e-28	1	721.508
783	0		721.741
784	1.621e-26	1	722.443
785	0		723.197
786	1.8041e-12	1	723.461
787	0		724.886
788	8.1784e-15	1	725
789	0		726.865
790	2.5166e-25	1	728.796
791	0		729.219
792	9.4343e-07	1	730.571
793	0		732.064
794	1.8843e-07	1	733.149
795	0		733.32
796	8.1593e-24	1	733.722
797	0		735.572
798	5.1534e-17	1	736.931
799	0		737.652
800	3.3869e-16	1	738.791
801	0		739.901
802	2.3373e-29	1	740.006
803	0		742.692
804	1.5257e-34	1	743.014
805	0		743.674
806	2.0087e-21	1	745.786
807	0		746.462
808	6.9394e-15	1	747.516
809	0		748.124
810	1.4463e-21	1	749.389
811	0		750
812	6.84e-18	1	750.725
813	0		751.121
814	0.0077973	1	753.637
815	0		755.228
816	5.2505e-13	1	756.06
817	0		756.919
818	1.1017e-23	1	758.722
819	0		759.861
820	2.1048e-11	1	760.674
821	0		761.659
822	2.4601e-17	1	762.706
823	0		763.95
824	8.4294e-34	1	764.916
825	0		768.125
826	1.2172e-33	1	768.549
827	0		769.855
828	3.1679e-19	1	770.938
829	0		772.627
830	5.2056e-19	1	774.402
831	0		755
832	5.6509e-29	1	775.636
833	0		777.238
834	4.5945e-12	1	778.233
835	0		778.911
836	3.5175e-06	1	779.776
837	0		781.262
838	7.9818e-20	1	781.79
839	0		782.492
840	3.8468e-15	1	785.404
841	0		786.422
842	5.7701e-08	1	787.255
843	0		788.535
844	3.5334e-21	1	789.854
845	0		790.756
846	5.8199e-39	1	792.18
847	0		792.616
848	1.4109e-28	1	794.134
849	0		795.558
850	3.4643e-21	1	798.403
851	0		798.697
852	2.3458e-24	1	799.892
853	0		800
854	3.5996e-24	1	800.91
855	0		802.553
856	1.5078e-08	1	803.822
857	0		804.831
858	2.7851e-12	1	805.653
859	0		806.91
860	3.4182e-25	1	807.828
861	0		809.886
862	7.7711e-08	1	813.686
863	0		815.376
864	1.0875e-09	1	815.64
865	0		817.413
866	3.9847e-26	1	818.189
867	0		819.372
868	2.2558e-22	1	820.232
869	0		821.398
870	2.3097e-26	1	823.07
871	0		823.801
872	9.8555e-25	1	825
873	0		825.667
874	6.4904e-31	1	827.592
875	0		828.053
876	1.4687e-18	1	828.806
877	0		830.253
878	1.2774e-10	1	832.184
879	0		832.676
880	3.1606e-19	1	833.09
881	0		833.11
882	9.9539e-17	1	834.175
883	0		835.193
884	0.045839	1	835.929
885	0		836.925
886	2.3166e-14	1	838.797
887	0		840.528
888	2.6369e-26	1	844.328
889	0		845.453
890	9.7633e-17	1	847.523
891	0		848.662
892	2.3784e-22	1	848.831
893	0		849.383
894	2.4326e-29	1	850
895	0		850.741
896	4.4578e-31	1	852.592
897	0		854.25
898	3.045e-15	1	855.262
899	0		856.435
900	6.8584e-15	1	857.095
901	0		857.14
902	1.1074e-26	1	857.517
903	0		859.448
904	3.9703e-10	1	861.875
905	0		862.852
906	0.00015972	1	863.87
907	0		865.319
908	4.4278e-20	1	865.541
909	0		866.959
910	1.1917e-17	1	869.239
911	0		870.168
912	6.0697e-13	1	870.99
913	0		871.722
914	4.0928e-25	1	872.378
915	0		873.505
916	6.742e-35	1	874.438
917	0		875
918	1.547e-25	1	875.223
919	0		879.856
920	8.9637e-17	1	881.652
921	0		882.4
922	9.6945e-21	1	884.359
923	0		889.76
924	3.6419e-22	1	890.643
925	0		891.005
926	1.148e-05	1	892.54
927	0		893.692
928	1.2711e-10	1	894.513
929	0		895.492
930	3.1023e-26	1	896.681
931	0		897.314
932	1.6994e-10	1	898.153
933	0		898.726
934	4.4538e-13	1	900
935	0		900.026
936	2.4357e-29	1	902.487
937	0		903.489
938	2.4019e-38	1	904.032
939	0		905.865
940	2.9398e-22	1	907.289
941	0		908.075
942	2.7254e-20	1	910.79
943	0		912.975
944	9.8873e-28	1	913.861
945	0		914.208
946	4.9996e-16	1	915.001
947	0		915.553
948	8.3007e-07	1	918.642
949	0		921.392
950	1.6824e-17	1	921.821
951	0		922.409
952	1.6586e-17	1	923.264
953	0		924.622
954	7.6804e-06	1	925
955	0		925.418
956	6.9145e-17	1	925.79
957	0		927.107
958	5.2821e-30	1	928.469
959	0		929.328
960	8.3402e-33	1	929.744
961	0		929.92
962	2.0092e-23	1	933.129
963	0		937.632
964	5.2617e-25	1	938.89
965	0		941.126
966	9.7698e-29	1	941.562
967	0		943.05
968	7.7268e-12	1	943.916
969	0		945.483
970	1.9723e-11	1	946.195
971	0		946.924
972	7.1158e-25	1	947.496
973	0		948.656
974	7.9168e-10	1	949.696
975	0		950
976	4.0375e-06	1	952.259
977	0		953.299
978	6.1881e-22	1	953.617
979	0		954.216
980	2.674e-21	1	955.031
981	0		955.76
982	4.3505e-19	1	957.21
983	0		958.039
984	1.7102e-26	1	958.905
985	0		959.642
986	8.8007e-31	1	960
987	0		960.829
988	9.9304e-23	1	961.08
989	0		961.745
990	2.0169e-12	1	962.473
991	0		964.323
992	7.4293e-18	1	964.896
993	0		968.826
994	1.1278e-20	1	975
995	0		976.304
996	0.0013407	1	976.537
997	0		977.333
998	8.604e-11	1	977.962
999	0		978.691
1000	1.0491e-27	1	980.563
1001	0		983.313
1002	8.2695e-15	1	984.215
1003	0		985.236
1004	1.2863e-17	1	986.402
1005	0		987.747
1006	1.1286e-30	1	989.314
1007	0		989.896
1008	8.2298e-36	1	991.165
1009	0		991.858
1010	1.0881e-18	1	992.596
1011	0		993.88
1012	6.6293e-16	1	996.09
1013	0		999.468
1014	4.6033e-25	1	1000
1015	0		1000.02
1016	6.328e-14	1	1000.79
1017	0		1002.44
1018	0.003075	1	1003.8
1019	0		1005.9
1020	1.0019e-16	1	1007.04
1021	0		1007.44
1022	2.336e-19	1	1009.56
1023	0		1010.95
1024	2.3264e-10	1	1011.93
1025	0		1013.67
1026	2.1604e-20	1	1014.59
1027	0		1017.6
1028	9.1528e-36	1	1019.55
1029	0		1021.36
1030	7.7214e-30	1	1022.1
1031	0		1022.93
1032	5.5004e-19	1	1023.79
1033	0		1024.98
1034	8.4154e-21	1	1025
1035	0		1026.73
1036	1.1202e-26	1	1028.57
1037	0		1029.58
1038	5.1498e-09	1	1031.79
1039	0		1032.72
1040	6.4254e-09	1	1035
1041	0		1036.73
1042	9.59e-24	1	1037.02
1043	0		1038.09
1044	1.8757e-11	1	1039.1
1045	0		1040.08
1046	3.6091e-09	1	1042.51
1047	0		1043.3
1048	9.5592e-25	1	1043.93
1049	0		1044.44
1050	9.7272e-42	1	1044.86
1051	0		1045.26
1052	7.7511e-26	1	1049.36
1053	0		1050
1054	6.1612e-22	1	1051.82
1055	0		1052.57
1056	5.2658e-27	1	1054.43
1057	0		1055.65
1058	3.3872e-20	1	1056.5
1059	0		1057.63
1060	2.1717e-08	1	1059.17
1061	0		1061.43
1062	1.2842e-15	1	1062.99
1063	0		1063.61
1064	1.7867e-20	1	1065.03
1065	0		1066.49
1066	5.5874e-05	1	1066.76
1067	0		1067.78
1068	7.5147e-13	1	1071.7
1069	0		1073.78
1070	5.5888e-30	1	1075
1071	0		1076.29
1072	1.0756e-20	1	1076.92
1073	0		1077.74
1074	6.7498e-26	1	1080.56
1075	0		1081.04
1076	3.8248e-26	1	1083.24
1077	0		1084.54
1078	2.0059e-33	1	1086.31
1079	0		1088.27
1080	1.7308e-15	1	1090.62
1081	0		1091.76
1082	6.4722e-12	1	1092.88
1083	0		1095.05
1084	6.9416e-23	1	1095.47
1085	0		1097.12
1086	1.3146e-12	1	1098.13
1087	0		1100
1088	0.004706	1	1101.05
1089	0		1102.64
1090	5.4787e-18	1	1103.26
1091	0		1104.68
1092	4.0351e-22	1	1105.67
1093	0		1106.4
1094	6.4329e-16	1	1107.4
1095	0		1107.82
1096	4.0043e-25	1	1108.05
1097	0		1109.78
1098	2.3913e-31	1	1111.2
1099	0		1114.14
1100	4.4295e-27	1	1115.53
1101	0		1116.88
1102	1.2347e-14	1	1119.46
1103	0		1121.89
1104	3.5465e-17	1	1123.04
1105	0		1123.97
1106	5.1146e-25	1	1125
1107	0		1126.32
1108	9.2312e-07	1	1129.33
1109	0		1129.9
1110	1.0903e-07	1	1131.02
1111	0		1132.1
1112	5.4928e-24	1	1133.83
1113	0		1134.66
1114	2.7643e-14	1	1137.04
1115	0		1138.04
1116	1.794e-13	1	1139.25
1117	0		1139.95
1118	1.5402e-28	1	1141.31
1119	0		1143.23
1120	1.5192e-37	1	1145.04
1121	0		1146.17
1122	1.8028e-22	1	1146.73
1123	0		1148.32
1124	2.012e-17	1	1149.82
1125	0		1150
1126	7.3062e-24	1	1150.83
1127	0		1151.23
1128	5.2149e-18	1	1152
1129	0		1153.83
1130	0.00017504	1	1155.03
1131	0		1156.17
1132	3.6577e-14	1	1158.28
1133	0		1158.94
1134	9.0209e-22	1	1160.2
1135	0		1161.09
1136	1.5529e-08	1	1161.95
1137	0		1163.55
1138	5.7055e-16	1	1164.3
1139	0		1165.02
1140	4.1801e-33	1	1165.85
1141	0		1166.38
1142	2.5655e-34	1	1167.64
1143	0		1168.23
1144	1.7339e-21	1	1168.81
1145	0		1169.89
1146	1.1547e-21	1	1170.9
1147	0		1171.85
1148	4.6351e-31	1	1172.74
1149	0		1173.57
1150	1.0742e-12	1	1175
1151	0		1175.09
1152	3.4331e-08	1	1178.49
1153	0		1179.59
1154	2.7617e-21	1	1180.21
1155	0		1181.08
1156	1.9838e-13	1	1181.87
1157	0		1182.6
1158	1.0488e-05	1	1186.2
1159	0		1186.42
1160	2.1583e-20	1	1193.22
1161	0		1200
1162	3.9039e-26	1
1163	0
1164	9.979e-30	1
1165	0
1166	7.1781e-24	1
1167	0
1168	4.8138e-27	1
1169	0
1170	1.4732e-24	1
1171	0
1172	1.4479e-10	1
1173	0
1174	2.9506e-14	1
1175	0
1176	4.6898e-24	1
1177	0
1178	2.2126e-06	1
1179	0
1180	4.1331e-09	1
1181	0
1182	9.2644e-26	1
1183	0
1184	8.8626e-19	1
1185	0
1186	2.6809e-19	1
1187	0
1188	1.2667e-27	1
1189	0
1190	1.3702e-33	1
1191	0
1192	2.1625e-19	1
1193	0
1194	3.4671e-13	1
1195	0
1196	2.9977e-21	1
1197	0
1198	2.3513e-16	1
1199	0
1200	0.12322	1
	0

## Sheet: INVERSIONS
Tonic's octave	Intervals of tonic's octave	Inversions - inverted order to facilitate the comparison	Invesions - lower octave	Inversion's interval (negative cents)
0.2	0	0.2	0	-1200
0	1	0	0.12637	-1199
1.3307e-14	2	1.5643e-15	0	-1198
0	3	0	4.4849e-15	-1197
2.0046e-23	4	4.0785e-21	0	-1196
0	5	0	1.624e-23	-1195
3.1592e-14	6	1.8853e-12	0	-1194
0	7	0	1.0872e-15	-1193
6.6612e-21	8	1.5921e-18	0	-1192
0	9	0	8.4595e-23	-1191
1.9879e-31	10	4.7263e-33	0	-1190
0	11	0	1.0302e-30	-1189
1.6091e-30	12	1.0333e-26	0	-1188
0	13	0	1.274e-29	-1187
2.0751e-16	14	3.3168e-20	0	-1186
0	15	0	1.2539e-15	-1185
6.5118e-17	16	2.1729e-19	0	-1184
0	17	0	1.6402e-16	-1183
3.3106e-28	18	4.9776e-26	0	-1182
0	19	0	1.754e-27	-1181
1.3587e-09	20	1.6718e-09	0	-1180
0	21	0	4.0896e-09	-1179
7.2768e-06	22	5.2198e-06	0	-1178
0	23	0	4.0854e-06	-1177
1.0304e-20	24	5.211e-23	0	-1176
0	25	0	5.5295e-21	-1175
3.2937e-15	26	3.7747e-14	0	-1174
0	27	0	1.8062e-15	-1173
5.6643e-11	28	8.6627e-10	0	-1172
0	29	0	1.834e-12	-1171
2.7993e-24	30	1.4522e-23	0	-1170
0	31	0	1.2564e-25	-1169
4.6915e-37	32	1.8049e-26	0	-1168
0	33	0	2.3391e-36	-1167
1.5264e-25	34	5.5334e-23	0	-1166
0	35	0	1.0309e-24	-1165
1.5862e-18	36	8.8511e-29	0	-1164
0	37	0	9.2929e-18	-1163
8.0319e-23	38	2.2588e-26	0	-1162
0	39	0	1.5843e-22	-1161
2.4286e-21	40	8.2299e-21	0	-1160
0	41	0	1.2656e-20	-1159
4.5956e-06	42	1.9705e-06	0	-1158
0	43	0	2.4498e-05	-1157
3.2788e-12	44	5.915e-13	0	-1156
0	45	0	2.1788e-12	-1155
8.2485e-24	46	2.5896e-21	0	-1154
0	47	0	2.6961e-23	-1153
2.233e-08	48	5.3849e-08	0	-1152
0	49	0	5.9161e-09	-1151
2.0881e-12	50	6.8873e-12	0	-1150
0	51	0	1.238e-13	-1149
7.5642e-29	52	3.8748e-30	0	-1148
0	53	0	8.6679e-30	-1147
8.5644e-38	54	4.9605e-21	0	-1146
0	55	0	8.6877e-37	-1145
2.2682e-23	56	1.2824e-20	0	-1144
0	57	0	1.4992e-22	-1143
2.9466e-22	58	3.0818e-33	0	-1142
0	59	0	1.6657e-21	-1141
8.2831e-30	60	1.703e-33	0	-1140
0	61	0	1.6245e-29	-1139
9.2909e-16	62	1.3661e-16	0	-1138
0	63	0	4.2564e-15	-1137
1.4594e-08	64	2.971e-09	0	-1136
0	65	0	5.4604e-08	-1135
3.4367e-19	66	4.5189e-21	0	-1134
0	67	0	2.7538e-19	-1133
2.1927e-15	68	2.7806e-14	0	-1132
0	69	0	5.084e-15	-1131
0.00038301	70	0.0004704	0	-1130
0	71	0	4.6742e-05	-1129
1.1292e-16	72	3.9979e-17	0	-1128
0	73	0	1.8463e-17	-1127
1.2539e-26	74	1.3931e-23	0	-1126
0	75	0	2.0624e-27	-1125
2.6146e-20	76	9.7492e-17	0	-1124
0	77	0	6.4705e-32	-1123
4.0362e-25	78	1.3942e-21	0	-1122
0	79	0	2.6128e-24	-1121
4.3473e-27	80	1.0283e-36	0	-1120
0	81	0	2.3114e-26	-1119
5.13e-28	82	4.216e-29	0	-1118
0	83	0	3.7605e-27	-1117
1.9552e-12	84	2.4155e-14	0	-1116
0	85	0	9.8486e-12	-1115
2.1081e-13	86	1.5447e-14	0	-1114
0	87	0	3.6215e-13	-1113
1.6314e-26	88	3.7452e-24	0	-1112
0	89	0	3.9391e-26	-1111
3.2972e-08	90	6.8271e-08	0	-1110
0	91	0	7.3659e-08	-1109
4.5905e-06	92	3.9887e-06	0	-1108
0	93	0	1.1649e-06	-1107
5.1523e-22	94	6.005e-24	0	-1106
0	95	0	1.6028e-22	-1105
1.6984e-18	96	7.9265e-17	0	-1104
0	97	0	1.8546e-19	-1103
1.7531e-16	98	6.486e-14	0	-1102
0	99	0	1.956e-18	-1101
2.6862e-28	100	4.4104e-26	0	-1100
0	101	0	1.3088e-27	-1099
6.2367e-33	102	1.6826e-30	0	-1098
0	103	0	2.9221e-32	-1097
1.4728e-22	104	6.6213e-26	0	-1096
0	105	0	8.9448e-22	-1095
3.8743e-14	106	9.1279e-17	0	-1094
0	107	0	1.6533e-13	-1093
7.5922e-20	108	6.0137e-22	0	-1092
0	109	0	1.0442e-19	-1091
1.5272e-19	110	2.7559e-18	0	-1090
0	111	0	6.8899e-19	-1089
0.0025622	112	0.0025171	0	-1088
0	113	0	0.0057101	-1087
2.5297e-11	114	6.2931e-12	0	-1086
0	115	0	1.1637e-11	-1085
1.3602e-25	116	8.1963e-23	0	-1084
0	117	0	2.255e-25	-1083
2.4188e-12	118	2.6939e-11	0	-1082
0	119	0	1.3889e-13	-1081
2.1413e-16	120	1.101e-14	0	-1080
0	121	0	5.158e-18	-1079
2.2779e-32	122	2.7646e-32	0	-1078
0	123	0	6.3559e-32	-1077
4.0623e-35	124	2.7136e-25	0	-1076
0	125	0	4.2562e-34	-1075
2.4705e-19	126	4.9211e-25	0	-1074
0	127	0	1.6005e-18	-1073
7.1569e-18	128	1.7302e-21	0	-1072
0	129	0	2.5558e-17	-1071
4.7289e-27	130	3.3331e-30	0	-1070
0	131	0	6.9908e-27	-1069
2.1869e-13	132	2.5479e-13	0	-1068
0	133	0	8.7435e-13	-1067
6.0551e-05	134	4.1568e-05	0	-1066
0	135	0	6.3916e-05	-1065
5.5719e-18	136	1.2118e-19	0	-1064
0	137	0	3.3529e-18	-1063
6.7945e-17	138	1.2873e-15	0	-1062
0	139	0	7.5639e-17	-1061
2.4597e-08	140	1.1491e-07	0	-1060
0	141	0	1.1853e-09	-1059
9.3729e-20	142	2.7555e-19	0	-1058
0	143	0	6.3003e-21	-1057
3.224e-37	144	1.3762e-26	0	-1056
0	145	0	4.6189e-37	-1055
1.0791e-29	146	4.2769e-21	0	-1054
0	147	0	8.6792e-29	-1053
1.2542e-20	148	6.059e-25	0	-1052
0	149	0	8.1023e-20	-1051
6.8611e-23	150	6.5689e-41	0	-1050
0	151	0	2.0841e-22	-1049
9.1853e-26	152	3.35e-25	0	-1048
0	153	0	6.6669e-25	-1047
3.3678e-09	154	6.1504e-10	0	-1046
0	155	0	1.721e-08	-1045
1.0307e-10	156	2.7293e-11	0	-1044
0	157	0	9.1375e-11	-1043
3.3571e-25	158	8.2315e-24	0	-1042
0	159	0	2.8329e-25	-1041
2.344e-09	160	5.9081e-09	0	-1040
0	161	0	1.9098e-09	-1039
1.5123e-08	162	3.0333e-08	0	-1038
0	163	0	1.0859e-09	-1037
1.969e-24	164	1.3475e-25	0	-1036
0	165	0	3.1252e-25	-1035
1.1912e-23	166	2.6093e-20	0	-1034
0	167	0	2.2618e-41	-1033
1.7199e-26	168	3.7017e-18	0	-1032
0	169	0	1.2448e-25	-1031
7.7188e-24	170	7.779e-29	0	-1030
0	171	0	5.1113e-23	-1029
3.9269e-29	172	5.9516e-35	0	-1028
0	173	0	1.0114e-28	-1027
7.8758e-20	174	4.8313e-21	0	-1026
0	175	0	4.5711e-19	-1025
5.0886e-10	176	3.4177e-11	0	-1024
0	177	0	2.4755e-09	-1023
1.8638e-17	178	5.9402e-19	0	-1022
0	179	0	1.7695e-17	-1021
1.741e-18	180	6.6905e-17	0	-1020
0	181	0	6.6232e-18	-1019
0.0030031	182	0.0031472	0	-1018
0	183	0	0.0014938	-1017
8.6029e-13	184	3.7913e-13	0	-1016
0	185	0	1.885e-13	-1015
3.2712e-28	186	7.0291e-25	0	-1014
0	187	0	2.3265e-28	-1013
1.0259e-17	188	2.4134e-15	0	-1012
0	189	0	1.9129e-19	-1011
1.2907e-21	190	7.5573e-18	0	-1010
0	191	0	1.2434e-26	-1009
3.494e-28	192	1.2462e-34	0	-1008
0	193	0	2.3754e-27	-1007
1.2276e-32	194	7.1078e-30	0	-1006
0	195	0	1.2347e-31	-1005
8.2408e-16	196	1.6871e-18	0	-1004
0	197	0	4.6535e-15	-1003
7.5029e-14	198	1.5639e-15	0	-1002
0	199	0	2.9179e-13	-1001
9.576e-25	200	1.3906e-27	0	-1000
0	201	0	1.0672e-24	-999
1.2925e-11	202	4.2293e-11	0	-998
0	203	0	3.918e-11	-997
0.0032944	204	0.0033127	0	-996
0	205	0	0.0017906	-995
2.8365e-18	206	8.7365e-20	0	-994
0	207	0	1.1593e-18	-993
2.2234e-19	208	1.0479e-17	0	-992
0	209	0	1.0195e-19	-991
1.7053e-13	210	8.7528e-12	0	-990
0	211	0	4.5283e-15	-989
7.7695e-24	212	8.2172e-22	0	-988
0	213	0	1.2333e-25	-987
1.9684e-33	214	4.256e-30	0	-986
0	215	0	1.2343e-32	-985
8.9243e-27	216	1.0998e-25	0	-984
0	217	0	6.692e-26	-983
3.3051e-16	218	5.1843e-20	0	-982
0	219	0	1.6808e-15	-981
3.5409e-19	220	1.2127e-21	0	-980
0	221	0	7.2646e-19	-979
7.5463e-24	222	2.7981e-22	0	-978
0	223	0	4.8649e-23	-977
1.6329e-06	224	1.4015e-06	0	-976
0	225	0	5.3254e-06	-975
5.4383e-09	226	2.3061e-09	0	-974
0	227	0	3.3311e-09	-973
1.2664e-24	228	7.6216e-25	0	-972
0	229	0	7.8993e-25	-971
6.6294e-12	230	3.4331e-11	0	-970
0	231	0	1.5253e-12	-969
2.8581e-12	232	4.1821e-11	0	-968
0	233	0	9.8698e-14	-967
9.1737e-28	234	1.1474e-27	0	-966
0	235	0	5.4071e-29	-965
1.8328e-39	236	2.923e-24	0	-964
0	237	0	1.6194e-38	-963
7.7346e-23	238	1.3224e-22	0	-962
0	239	0	5.364e-22	-961
2.6804e-19	240	8.4122e-32	0	-960
0	241	0	1.2169e-18	-959
7.1476e-26	242	8.1463e-30	0	-958
0	243	0	1.2629e-25	-957
2.0228e-17	244	2.1086e-17	0	-956
0	245	0	1.0122e-16	-955
5.2855e-06	246	2.1265e-06	0	-954
0	247	0	1.3387e-05	-953
1.1022e-15	248	6.6442e-17	0	-952
0	249	0	7.9316e-16	-951
2.688e-19	250	1.4554e-17	0	-950
0	251	0	6.2005e-19	-949
1.7698e-06	252	3.4179e-06	0	-948
0	253	0	1.3925e-07	-947
1.7681e-15	254	3.3073e-15	0	-946
0	255	0	1.6229e-16	-945
7.8221e-32	256	1.9805e-27	0	-944
0	257	0	1.7314e-33	-943
5.0537e-34	258	1.6035e-19	0	-942
0	259	0	4.7325e-33	-941
5.4006e-23	260	2.036e-21	0	-940
0	261	0	3.7947e-22	-939
1.1269e-23	262	3.5447e-37	0	-938
0	263	0	4.4455e-23	-937
2.2301e-30	264	8.0583e-30	0	-936
0	265	0	2.1588e-29	-935
9.9063e-13	266	7.3825e-14	0	-934
0	267	0	5.2272e-12	-933
4.9037e-10	268	8.2339e-11	0	-932
0	269	0	7.1531e-10	-931
6.643e-23	270	1.5419e-25	0	-930
0	271	0	5.78e-23	-929
2.0587e-11	272	9.0996e-11	0	-928
0	273	0	3.7515e-11	-927
4.8296e-05	274	6.5489e-05	0	-926
0	275	0	4.1868e-06	-925
3.0832e-20	276	3.1589e-21	0	-924
0	277	0	6.4679e-21	-923
6.2351e-23	278	1.9512e-20	0	-922
0	279	0	4.4751e-24	-921
1.1623e-19	280	5.4548e-16	0	-920
0	281	0	3.3258e-29	-919
1.0879e-25	282	1.3245e-24	0	-918
0	283	0	7.896e-25	-917
3.9782e-29	284	3.4165e-34	0	-916
0	285	0	1.3489e-28	-915
4.4018e-24	286	8.797e-26	0	-914
0	287	0	3.0668e-23	-913
5.1925e-12	288	7.7871e-14	0	-912
0	289	0	2.8804e-11	-911
3.7257e-16	290	1.4952e-17	0	-910
0	291	0	4.5001e-16	-909
1.8964e-22	292	2.6345e-20	0	-908
0	293	0	1.0485e-21	-907
7.2801e-05	294	9.3267e-05	0	-906
0	295	0	0.00014537	-905
3.1674e-09	296	1.6965e-09	0	-904
0	297	0	9.9408e-10	-903
7.1787e-26	298	1.4441e-26	0	-902
0	299	0	2.7027e-26	-901
4.8194e-16	300	1.7708e-14	0	-900
0	301	0	2.7306e-17	-899
4.272e-17	302	1.9321e-14	0	-898
0	303	0	4.0589e-19	-897
1.3627e-29	304	5.2968e-30	0	-896
0	305	0	1.0221e-28	-895
1.0983e-35	306	1.2837e-28	0	-894
0	307	0	3.6325e-35	-893
1.601e-19	308	3.1078e-23	0	-892
0	309	0	1.0034e-18	-891
5.0127e-15	310	1.4317e-17	0	-890
0	311	0	2.4505e-14	-889
3.6912e-23	312	7.3664e-26	0	-888
0	313	0	4.6811e-23	-887
1.9347e-15	314	9.84e-15	0	-886
0	315	0	7.8311e-15	-885
0.010727	316	0.010709	0	-884
0	317	0	0.049367	-883
6.377e-15	318	5.2872e-16	0	-882
0	319	0	3.376e-15	-881
3.529e-21	320	3.475e-19	0	-880
0	321	0	3.998e-21	-879
3.6887e-11	322	4.2724e-10	0	-878
0	323	0	1.9099e-12	-877
3.819e-19	324	1.0538e-17	0	-876
0	325	0	1.1972e-20	-875
2.026e-34	326	1.9477e-30	0	-874
0	327	0	1.5733e-33	-873
3.6414e-31	328	5.4846e-24	0	-872
0	329	0	3.261e-30	-871
1.3715e-18	330	1.7975e-25	0	-870
0	331	0	7.888e-18	-869
1.4926e-19	332	4.602e-23	0	-868
0	333	0	5.8643e-19	-867
2.1401e-28	334	1.6833e-26	0	-866
0	335	0	1.9573e-27	-865
4.568e-10	336	3.0744e-10	0	-864
0	337	0	1.843e-09	-863
2.015e-07	338	9.894e-08	0	-862
0	339	0	1.7702e-07	-861
8.6482e-22	340	3.0506e-24	0	-860
0	341	0	5.8985e-22	-859
4.4435e-13	342	2.8531e-12	0	-858
0	343	0	3.4101e-13	-857
1.4051e-08	344	6.7323e-08	0	-856
0	345	0	6.1808e-10	-855
3.6273e-23	346	3.3347e-23	0	-854
0	347	0	3.2434e-24	-853
4.1244e-40	348	9.2003e-24	0	-852
0	349	0	3.2146e-39	-851
1.1674e-26	350	2.0294e-20	0	-850
0	351	0	8.8574e-26	-849
4.453e-21	352	1.2283e-27	0	-848
0	353	0	2.4059e-20	-847
2.5234e-25	354	1.9163e-38	0	-846
0	355	0	6.4224e-25	-845
1.1809e-21	356	1.0086e-21	0	-844
0	357	0	7.3594e-21	-843
6.3443e-08	358	1.0823e-08	0	-842
0	359	0	2.4035e-07	-841
7.0295e-14	360	7.5059e-15	0	-840
0	361	0	6.0768e-14	-839
2.6481e-22	362	5.9328e-20	0	-838
0	363	0	1.1132e-21	-837
3.0455e-06	364	4.6603e-06	0	-836
0	365	0	1.2659e-06	-835
1.8717e-11	366	2.5582e-11	0	-834
0	367	0	2.3216e-12	-833
3.4248e-28	368	9.7302e-29	0	-832
0	369	0	6.6229e-29	-831
9.0157e-22	370	2.5651e-18	0	-830
0	371	0	1.7813e-37	-829
1.3233e-25	372	1.9583e-18	0	-828
0	373	0	9.8714e-25	-827
5.9452e-25	374	1.4436e-32	0	-826
0	375	0	2.962e-24	-825
2.8288e-32	376	4.6398e-33	0	-824
0	377	0	6.7073e-32	-823
1.5546e-16	378	4.0403e-18	0	-822
0	379	0	8.9151e-16	-821
7.7102e-11	380	5.0047e-12	0	-820
0	381	0	2.0917e-10	-819
5.6941e-21	382	3.9225e-23	0	-818
0	383	0	5.5639e-21	-817
3.0471e-14	384	3.0798e-13	0	-816
0	385	0	9.5984e-14	-815
0.044906	386	0.048355	0	-814
0	387	0	0.0079075	-813
2.6265e-16	388	4.4474e-17	0	-812
0	389	0	1.0431e-16	-811
6.1457e-24	390	2.1452e-21	0	-810
0	391	0	8.9418e-24	-809
1.1952e-16	392	3.7648e-14	0	-808
0	393	0	1.4429e-17	-807
4.5616e-24	394	1.5212e-20	0	-806
0	395	0	4.5762e-25	-805
7.6552e-30	396	5.9841e-34	0	-804
0	397	0	3.472e-29	-803
1.666e-28	398	1.6403e-28	0	-802
0	399	0	1.4137e-27	-801
2.004e-14	400	4.0026e-17	0	-800
0	401	0	1.202e-13	-799
1.1596e-15	402	2.0525e-17	0	-798
0	403	0	2.1172e-15	-797
8.3347e-27	404	4.4201e-24	0	-796
0	405	0	7.041e-26	-795
4.871e-08	406	8.262e-08	0	-794
0	407	0	1.3803e-07	-793
3.8305e-06	408	2.8219e-06	0	-792
0	409	0	1.997e-06	-791
4.2308e-22	410	2.6455e-24	0	-790
0	411	0	2.3749e-22	-789
7.5504e-16	412	1.2776e-14	0	-788
0	413	0	5.1262e-16	-787
1.819e-13	414	1.0704e-11	0	-786
0	415	0	1.7771e-14	-785
4.3325e-27	416	1.5873e-25	0	-784
0	417	0	7.71e-28	-783
1.0651e-35	418	9.4824e-28	0	-782
0	419	0	4.3571e-35	-781
1.7894e-23	420	6.4465e-25	0	-780
0	421	0	1.2605e-22	-779
1.1134e-16	422	2.0922e-20	0	-778
0	423	0	6.3051e-16	-777
4.6394e-22	424	9.5053e-25	0	-776
0	425	0	7.3182e-22	-775
1.4467e-19	426	1.1631e-18	0	-774
0	427	0	7.7951e-19	-773
0.0002266	428	0.00016992	0	-772
0	429	0	0.0012756	-771
2.0873e-12	430	3.7882e-13	0	-770
0	431	0	1.3424e-12	-769
1.2313e-23	432	4.6764e-21	0	-768
0	433	0	4.8151e-23	-767
1.2269e-09	434	4.9015e-09	0	-766
0	435	0	3.7973e-10	-765
8.8966e-15	436	8.8361e-14	0	-764
0	437	0	1.2304e-15	-763
2.0664e-31	438	2.749e-31	0	-762
0	439	0	6.1728e-32	-761
1.0371e-35	440	1.3533e-22	0	-760
0	441	0	1.1145e-34	-759
2.7206e-21	442	1.1536e-22	0	-758
0	443	0	1.7504e-20	-757
1.3812e-20	444	2.4971e-35	0	-756
0	445	0	7.248e-20	-755
2.7108e-29	446	5.7378e-31	0	-754
0	447	0	4.6038e-29	-753
7.0357e-14	448	2.7864e-14	0	-752
0	449	0	3.3739e-13	-751
3.3612e-07	450	1.3677e-07	0	-750
0	451	0	9.7851e-07	-749
2.2727e-19	452	3.2501e-21	0	-748
0	453	0	1.7831e-19	-747
4.007e-15	454	5.4582e-14	0	-746
0	455	0	9.3519e-15	-745
6.0919e-06	456	1.263e-05	0	-744
0	457	0	1.1649e-06	-743
7.7998e-19	458	6.3368e-19	0	-742
0	459	0	2.1433e-19	-741
6.888e-28	460	3.8947e-24	0	-740
0	461	0	4.983e-28	-739
1.0732e-30	462	1.6453e-18	0	-738
0	463	0	8.9522e-30	-737
3.8441e-23	464	1.1674e-23	0	-736
0	465	0	2.3826e-22	-735
1.2278e-25	466	7.084e-38	0	-734
0	467	0	5.4471e-25	-733
4.4985e-26	468	2.3508e-26	0	-732
0	469	0	3.5238e-25	-731
1.7829e-10	470	6.8079e-12	0	-730
0	471	0	8.5661e-10	-729
1.1781e-12	472	1.6472e-13	0	-728
0	473	0	1.4132e-12	-727
7.1892e-26	474	9.3336e-23	0	-726
0	475	0	5.0497e-25	-725
8.2905e-08	476	1.7428e-07	0	-724
0	477	0	1.4923e-07	-723
9.2446e-08	478	1.1037e-07	0	-722
0	479	0	2.7759e-08	-721
5.6725e-24	480	1.306e-25	0	-720
0	481	0	2.4043e-24	-719
4.2881e-20	482	1.0231e-17	0	-718
0	483	0	1.152e-20	-717
1.5697e-19	484	7.481e-16	0	-716
0	485	0	1.3217e-20	-715
1.4988e-26	486	4.119e-28	0	-714
0	487	0	8.9131e-26	-713
8.7091e-32	488	5.8454e-32	0	-712
0	489	0	2.8806e-31	-711
1.5179e-20	490	7.5437e-23	0	-710
0	491	0	9.7465e-20	-709
2.4109e-12	492	3.0073e-14	0	-708
0	493	0	9.2485e-12	-707
2.0479e-19	494	3.0071e-21	0	-706
0	495	0	2.3981e-19	-705
5.1398e-18	496	1.3857e-16	0	-704
0	497	0	2.3008e-17	-703
0.054394	498	0.056336	0	-702
0	499	0	0.069578	-701
1.1353e-12	500	3.166e-13	0	-700
0	501	0	5.1712e-13	-699
7.6689e-26	502	7.4405e-23	0	-698
0	503	0	2.2437e-25	-697
2.2976e-14	504	9.515e-13	0	-696
0	505	0	3.4463e-15	-695
3.367e-19	506	1.1307e-16	0	-694
0	507	0	3.3969e-20	-693
5.4054e-31	508	5.0065e-34	0	-692
0	509	0	3.0546e-30	-691
4.3825e-33	510	5.645e-27	0	-690
0	511	0	5.1703e-32	-689
2.7981e-17	512	2.3086e-21	0	-688
0	513	0	1.8143e-16	-687
2.6458e-16	514	7.5614e-19	0	-686
0	515	0	7.9348e-16	-685
9.0038e-27	516	3.9898e-28	0	-684
0	517	0	1.1972e-26	-683
1.1135e-11	518	2.3168e-11	0	-682
0	519	0	5.0402e-11	-681
0.0002208	520	0.00016892	0	-680
0	521	0	0.00016544	-679
1.0802e-18	522	2.4872e-20	0	-678
0	523	0	6.7086e-19	-677
3.822e-17	524	9.7645e-16	0	-676
0	525	0	5.8195e-17	-675
1.5812e-10	526	1.9709e-09	0	-674
0	527	0	1.814e-11	-673
2.5394e-22	528	3.2719e-21	0	-672
0	529	0	4.7315e-23	-671
2.4533e-36	530	1.8665e-27	0	-670
0	531	0	1.4158e-35	-669
1.3172e-27	532	6.0769e-23	0	-668
0	533	0	1.1411e-26	-667
1.0995e-18	534	4.6218e-27	0	-666
0	535	0	6.933e-18	-665
1.1877e-21	536	3.8174e-25	0	-664
0	537	0	2.9303e-21	-663
6.322e-24	538	7.3037e-23	0	-662
0	539	0	5.4363e-23	-661
2.2124e-07	540	7.7979e-08	0	-660
0	541	0	1.2466e-06	-659
1.71e-10	542	5.1101e-11	0	-658
0	543	0	1.3594e-10	-657
1.0668e-25	544	2.8173e-23	0	-656
0	545	0	1.6338e-25	-655
1.0277e-09	546	3.1773e-09	0	-654
0	547	0	8.8564e-10	-653
1.0046e-10	548	4.5651e-10	0	-652
0	549	0	1.4335e-11	-651
8.6377e-27	550	1.9701e-27	0	-650
0	551	0	2.7468e-27	-649
2.0313e-40	552	1.2868e-21	0	-648
0	553	0	2.9863e-39	-647
2.2704e-24	554	3.8638e-20	0	-646
0	555	0	1.6268e-23	-645
4.9005e-22	556	6.4721e-31	0	-644
0	557	0	3.0798e-21	-643
2.5867e-28	558	1.3751e-35	0	-642
0	559	0	5.7984e-28	-641
6.6795e-18	560	1.5303e-18	0	-640
0	561	0	4.4091e-17	-639
2.3681e-08	562	4.0861e-09	0	-638
0	563	0	1.0848e-07	-637
2.345e-17	564	9.1465e-19	0	-636
0	565	0	2.1322e-17	-635
7.9102e-18	566	3.4057e-16	0	-634
0	567	0	3.3049e-17	-633
0.00027128	568	0.00031398	0	-632
0	569	0	0.00010972	-631
9.6535e-15	570	7.5526e-15	0	-630
0	571	0	2.9582e-15	-629
6.4401e-29	572	3.632e-25	0	-628
0	573	0	1.4078e-28	-627
1.9909e-20	574	5.9842e-17	0	-626
0	575	0	2.5888e-21	-625
1.9073e-25	576	6.6386e-20	0	-624
0	577	0	1.3158e-24	-623
1.5189e-26	578	1.2443e-36	0	-622
0	579	0	9.5187e-26	-621
1.1419e-30	580	4.5396e-31	0	-620
0	581	0	1.3245e-29	-619
8.2474e-14	582	8.233e-16	0	-618
0	583	0	4.7244e-13	-617
1.7035e-12	584	1.2668e-13	0	-616
0	585	0	5.2934e-12	-615
1.0307e-24	586	3.2564e-26	0	-614
0	587	0	1.1256e-24	-613
2.5324e-10	588	1.034e-09	0	-612
0	589	0	8.6502e-10	-611
0.00017971	590	0.0002069	0	-610
0	591	0	7.6382e-05	-609
5.4964e-20	592	2.7003e-21	0	-608
0	593	0	2.5799e-20	-607
3.9265e-20	594	3.6955e-18	0	-606
0	595	0	3.4886e-20	-605
4.1917e-16	596	1.2842e-13	0	-604
0	597	0	4.4258e-17	-603
5.4196e-27	598	8.05e-24	0	-602
0	599	0	2.0849e-27	-601
4.7989e-32	600	2.8312e-31	0	-600
0	601	0	2.8312e-31	-599
9.6919e-25	602	2.0849e-27	0	-598
0	603	0	8.05e-24	-597
2.6877e-14	604	4.4258e-17	0	-596
0	605	0	1.2842e-13	-595
2.162e-18	606	3.4886e-20	0	-594
0	607	0	3.6955e-18	-593
3.454e-22	608	2.5799e-20	0	-592
0	609	0	2.7003e-21	-591
6.3097e-05	610	7.6382e-05	0	-590
0	611	0	0.0002069	-589
1.8512e-09	612	8.6502e-10	0	-588
0	613	0	1.034e-09	-587
4.9002e-26	614	1.1256e-24	0	-586
0	615	0	3.2564e-26	-585
4.3934e-13	616	5.2934e-12	0	-584
0	617	0	1.2668e-13	-583
7.9062e-15	618	4.7244e-13	0	-582
0	619	0	8.233e-16	-581
1.4251e-30	620	1.3245e-29	0	-580
0	621	0	4.5396e-31	-579
9.1267e-38	622	9.5187e-26	0	-578
0	623	0	1.2443e-36	-577
9.3375e-21	624	1.3158e-24	0	-576
0	625	0	6.6386e-20	-575
1.4261e-17	626	2.5888e-21	0	-574
0	627	0	5.9842e-17	-573
2.1707e-25	628	1.4078e-28	0	-572
0	629	0	3.632e-25	-571
1.2745e-15	630	2.9582e-15	0	-570
0	631	0	7.5526e-15	-569
0.00016956	632	0.00010972	0	-568
0	633	0	0.00031398	-567
4.913e-16	634	3.3049e-17	0	-566
0	635	0	3.4057e-16	-565
3.2821e-19	636	2.1322e-17	0	-564
0	637	0	9.1465e-19	-563
2.7196e-08	638	1.0848e-07	0	-562
0	639	0	4.0861e-09	-561
7.6578e-18	640	4.4091e-17	0	-560
0	641	0	1.5303e-18	-559
3.2997e-35	642	5.7984e-28	0	-558
0	643	0	1.3751e-35	-557
6.3562e-32	644	3.0798e-21	0	-556
0	645	0	6.4721e-31	-555
5.572e-21	646	1.6268e-23	0	-554
0	647	0	3.8638e-20	-553
3.525e-22	648	2.9863e-39	0	-552
0	649	0	1.2868e-21	-551
1.6922e-28	650	2.7468e-27	0	-550
0	651	0	1.9701e-27	-549
7.7431e-11	652	1.4335e-11	0	-548
0	653	0	4.5651e-10	-547
2.7252e-09	654	8.8564e-10	0	-546
0	655	0	3.1773e-09	-545
3.2546e-23	656	1.6338e-25	0	-544
0	657	0	2.8173e-23	-543
2.8132e-11	658	1.3594e-10	0	-542
0	659	0	5.1101e-11	-541
5.1557e-07	660	1.2466e-06	0	-540
0	661	0	7.7979e-08	-539
2.1108e-22	662	5.4363e-23	0	-538
0	663	0	7.3037e-23	-537
1.0858e-24	664	2.9303e-21	0	-536
0	665	0	3.8174e-25	-535
5.7494e-28	666	6.933e-18	0	-534
0	667	0	4.6218e-27	-533
8.4402e-24	668	1.1411e-26	0	-532
0	669	0	6.0769e-23	-531
5.9703e-28	670	1.4158e-35	0	-530
0	671	0	1.8665e-27	-529
4.0608e-22	672	4.7315e-23	0	-528
0	673	0	3.2719e-21	-527
3.5925e-10	674	1.814e-11	0	-526
0	675	0	1.9709e-09	-525
8.7783e-16	676	5.8195e-17	0	-524
0	677	0	9.7645e-16	-523
3.6344e-21	678	6.7086e-19	0	-522
0	679	0	2.4872e-20	-521
0.00011994	680	0.00016544	0	-520
0	681	0	0.00016892	-519
6.4031e-11	682	5.0402e-11	0	-518
0	683	0	2.3168e-11	-517
7.8577e-28	684	1.1972e-26	0	-516
0	685	0	3.9898e-28	-515
3.8174e-18	686	7.9348e-16	0	-514
0	687	0	7.5614e-19	-513
3.0904e-20	688	1.8143e-16	0	-512
0	689	0	2.3086e-21	-511
7.5583e-28	690	5.1703e-32	0	-510
0	691	0	5.645e-27	-509
8.7031e-35	692	3.0546e-30	0	-508
0	693	0	5.0065e-34	-507
1.7135e-17	694	3.3969e-20	0	-506
0	695	0	1.1307e-16	-505
2.0266e-13	696	3.4463e-15	0	-504
0	697	0	9.515e-13	-503
6.0077e-23	698	2.2437e-25	0	-502
0	699	0	7.4405e-23	-501
6.6508e-14	700	5.1712e-13	0	-500
0	701	0	3.166e-13	-499
0.065296	702	0.069578	0	-498
0	703	0	0.056336	-497
2.6957e-16	704	2.3008e-17	0	-496
0	705	0	1.3857e-16	-495
1.5806e-21	706	2.3981e-19	0	-494
0	707	0	3.0071e-21	-493
2.1265e-13	708	9.2485e-12	0	-492
0	709	0	3.0073e-14	-491
5.8217e-22	710	9.7465e-20	0	-490
0	711	0	7.5437e-23	-489
7.7552e-33	712	2.8806e-31	0	-488
0	713	0	5.8454e-32	-487
4.1051e-29	714	8.9131e-26	0	-486
0	715	0	4.119e-28	-485
1.3662e-16	716	1.3217e-20	0	-484
0	717	0	7.481e-16	-483
3.0157e-18	718	1.152e-20	0	-482
0	719	0	1.0231e-17	-481
1.1598e-26	720	2.4043e-24	0	-480
0	721	0	1.306e-25	-479
2.4142e-08	722	2.7759e-08	0	-478
0	723	0	1.1037e-07	-477
2.4536e-07	724	1.4923e-07	0	-476
0	725	0	1.7428e-07	-475
1.3596e-22	726	5.0497e-25	0	-474
0	727	0	9.3336e-23	-473
1.644e-13	728	1.4132e-12	0	-472
0	729	0	1.6472e-13	-471
6.2395e-11	730	8.5661e-10	0	-470
0	731	0	6.8079e-12	-469
9.6569e-26	732	3.5238e-25	0	-468
0	733	0	2.3508e-26	-467
8.8392e-39	734	5.4471e-25	0	-466
0	735	0	7.084e-38	-465
1.4708e-24	736	2.3826e-22	0	-464
0	737	0	1.1674e-23	-463
3.2608e-19	738	8.9522e-30	0	-462
0	739	0	1.6453e-18	-461
1.736e-24	740	4.983e-28	0	-460
0	741	0	3.8947e-24	-459
8.4728e-20	742	2.1433e-19	0	-458
0	743	0	6.3368e-19	-457
3.8985e-06	744	1.1649e-06	0	-456
0	745	0	1.263e-05	-455
6.8139e-14	746	9.3519e-15	0	-454
0	747	0	5.4582e-14	-453
6.4563e-22	748	1.7831e-19	0	-452
0	749	0	3.2501e-21	-451
5.0114e-07	750	9.7851e-07	0	-450
0	751	0	1.3677e-07	-449
1.2637e-13	752	3.3739e-13	0	-448
0	753	0	2.7864e-14	-447
1.478e-30	754	4.6038e-29	0	-446
0	755	0	5.7378e-31	-445
2.0511e-36	756	7.248e-20	0	-444
0	757	0	2.4971e-35	-443
1.5596e-23	758	1.7504e-20	0	-442
0	759	0	1.1536e-22	-441
2.9305e-23	760	1.1145e-34	0	-440
0	761	0	1.3533e-22	-439
1.0372e-31	762	6.1728e-32	0	-438
0	763	0	2.749e-31	-437
1.3662e-14	764	1.2304e-15	0	-436
0	765	0	8.8361e-14	-435
2.2153e-09	766	3.7973e-10	0	-434
0	767	0	4.9015e-09	-433
4.9044e-21	768	4.8151e-23	0	-432
0	769	0	4.6764e-21	-431
1.1676e-13	770	1.3424e-12	0	-430
0	771	0	3.7882e-13	-429
0.00090975	772	0.0012756	0	-428
0	773	0	0.00016992	-427
3.0171e-18	774	7.7951e-19	0	-426
0	775	0	1.1631e-18	-425
8.1705e-25	776	7.3182e-22	0	-424
0	777	0	9.5053e-25	-423
1.6768e-19	778	6.3051e-16	0	-422
0	779	0	2.0922e-20	-421
8.5148e-26	780	1.2605e-22	0	-420
0	781	0	6.4465e-25	-419
2.2379e-28	782	4.3571e-35	0	-418
0	783	0	9.4824e-28	-417
1.621e-26	784	7.71e-28	0	-416
0	785	0	1.5873e-25	-415
1.8041e-12	786	1.7771e-14	0	-414
0	787	0	1.0704e-11	-413
8.1784e-15	788	5.1262e-16	0	-412
0	789	0	1.2776e-14	-411
2.5166e-25	790	2.3749e-22	0	-410
0	791	0	2.6455e-24	-409
9.4343e-07	792	1.997e-06	0	-408
0	793	0	2.8219e-06	-407
1.8843e-07	794	1.3803e-07	0	-406
0	795	0	8.262e-08	-405
8.1593e-24	796	7.041e-26	0	-404
0	797	0	4.4201e-24	-403
5.1534e-17	798	2.1172e-15	0	-402
0	799	0	2.0525e-17	-401
3.3869e-16	800	1.202e-13	0	-400
0	801	0	4.0026e-17	-399
2.3373e-29	802	1.4137e-27	0	-398
0	803	0	1.6403e-28	-397
1.5257e-34	804	3.472e-29	0	-396
0	805	0	5.9841e-34	-395
2.0087e-21	806	4.5762e-25	0	-394
0	807	0	1.5212e-20	-393
6.9394e-15	808	1.4429e-17	0	-392
0	809	0	3.7648e-14	-391
1.4463e-21	810	8.9418e-24	0	-390
0	811	0	2.1452e-21	-389
6.84e-18	812	1.0431e-16	0	-388
0	813	0	4.4474e-17	-387
0.0077973	814	0.0079075	0	-386
0	815	0	0.048355	-385
5.2505e-13	816	9.5984e-14	0	-384
0	817	0	3.0798e-13	-383
1.1017e-23	818	5.5639e-21	0	-382
0	819	0	3.9225e-23	-381
2.1048e-11	820	2.0917e-10	0	-380
0	821	0	5.0047e-12	-379
2.4601e-17	822	8.9151e-16	0	-378
0	823	0	4.0403e-18	-377
8.4294e-34	824	6.7073e-32	0	-376
0	825	0	4.6398e-33	-375
1.2172e-33	826	2.962e-24	0	-374
0	827	0	1.4436e-32	-373
3.1679e-19	828	9.8714e-25	0	-372
0	829	0	1.9583e-18	-371
5.2056e-19	830	1.7813e-37	0	-370
0	831	0	2.5651e-18	-369
5.6509e-29	832	6.6229e-29	0	-368
0	833	0	9.7302e-29	-367
4.5945e-12	834	2.3216e-12	0	-366
0	835	0	2.5582e-11	-365
3.5175e-06	836	1.2659e-06	0	-364
0	837	0	4.6603e-06	-363
7.9818e-20	838	1.1132e-21	0	-362
0	839	0	5.9328e-20	-361
3.8468e-15	840	6.0768e-14	0	-360
0	841	0	7.5059e-15	-359
5.7701e-08	842	2.4035e-07	0	-358
0	843	0	1.0823e-08	-357
3.5334e-21	844	7.3594e-21	0	-356
0	845	0	1.0086e-21	-355
5.8199e-39	846	6.4224e-25	0	-354
0	847	0	1.9163e-38	-353
1.4109e-28	848	2.4059e-20	0	-352
0	849	0	1.2283e-27	-351
3.4643e-21	850	8.8574e-26	0	-350
0	851	0	2.0294e-20	-349
2.3458e-24	852	3.2146e-39	0	-348
0	853	0	9.2003e-24	-347
3.5996e-24	854	3.2434e-24	0	-346
0	855	0	3.3347e-23	-345
1.5078e-08	856	6.1808e-10	0	-344
0	857	0	6.7323e-08	-343
2.7851e-12	858	3.4101e-13	0	-342
0	859	0	2.8531e-12	-341
3.4182e-25	860	5.8985e-22	0	-340
0	861	0	3.0506e-24	-339
7.7711e-08	862	1.7702e-07	0	-338
0	863	0	9.894e-08	-337
1.0875e-09	864	1.843e-09	0	-336
0	865	0	3.0744e-10	-335
3.9847e-26	866	1.9573e-27	0	-334
0	867	0	1.6833e-26	-333
2.2558e-22	868	5.8643e-19	0	-332
0	869	0	4.602e-23	-331
2.3097e-26	870	7.888e-18	0	-330
0	871	0	1.7975e-25	-329
9.8555e-25	872	3.261e-30	0	-328
0	873	0	5.4846e-24	-327
6.4904e-31	874	1.5733e-33	0	-326
0	875	0	1.9477e-30	-325
1.4687e-18	876	1.1972e-20	0	-324
0	877	0	1.0538e-17	-323
1.2774e-10	878	1.9099e-12	0	-322
0	879	0	4.2724e-10	-321
3.1606e-19	880	3.998e-21	0	-320
0	881	0	3.475e-19	-319
9.9539e-17	882	3.376e-15	0	-318
0	883	0	5.2872e-16	-317
0.045839	884	0.049367	0	-316
0	885	0	0.010709	-315
2.3166e-14	886	7.8311e-15	0	-314
0	887	0	9.84e-15	-313
2.6369e-26	888	4.6811e-23	0	-312
0	889	0	7.3664e-26	-311
9.7633e-17	890	2.4505e-14	0	-310
0	891	0	1.4317e-17	-309
2.3784e-22	892	1.0034e-18	0	-308
0	893	0	3.1078e-23	-307
2.4326e-29	894	3.6325e-35	0	-306
0	895	0	1.2837e-28	-305
4.4578e-31	896	1.0221e-28	0	-304
0	897	0	5.2968e-30	-303
3.045e-15	898	4.0589e-19	0	-302
0	899	0	1.9321e-14	-301
6.8584e-15	900	2.7306e-17	0	-300
0	901	0	1.7708e-14	-299
1.1074e-26	902	2.7027e-26	0	-298
0	903	0	1.4441e-26	-297
3.9703e-10	904	9.9408e-10	0	-296
0	905	0	1.6965e-09	-295
0.00015972	906	0.00014537	0	-294
0	907	0	9.3267e-05	-293
4.4278e-20	908	1.0485e-21	0	-292
0	909	0	2.6345e-20	-291
1.1917e-17	910	4.5001e-16	0	-290
0	911	0	1.4952e-17	-289
6.0697e-13	912	2.8804e-11	0	-288
0	913	0	7.7871e-14	-287
4.0928e-25	914	3.0668e-23	0	-286
0	915	0	8.797e-26	-285
6.742e-35	916	1.3489e-28	0	-284
0	917	0	3.4165e-34	-283
1.547e-25	918	7.896e-25	0	-282
0	919	0	1.3245e-24	-281
8.9637e-17	920	3.3258e-29	0	-280
0	921	0	5.4548e-16	-279
9.6945e-21	922	4.4751e-24	0	-278
0	923	0	1.9512e-20	-277
3.6419e-22	924	6.4679e-21	0	-276
0	925	0	3.1589e-21	-275
1.148e-05	926	4.1868e-06	0	-274
0	927	0	6.5489e-05	-273
1.2711e-10	928	3.7515e-11	0	-272
0	929	0	9.0996e-11	-271
3.1023e-26	930	5.78e-23	0	-270
0	931	0	1.5419e-25	-269
1.6994e-10	932	7.1531e-10	0	-268
0	933	0	8.2339e-11	-267
4.4538e-13	934	5.2272e-12	0	-266
0	935	0	7.3825e-14	-265
2.4357e-29	936	2.1588e-29	0	-264
0	937	0	8.0583e-30	-263
2.4019e-38	938	4.4455e-23	0	-262
0	939	0	3.5447e-37	-261
2.9398e-22	940	3.7947e-22	0	-260
0	941	0	2.036e-21	-259
2.7254e-20	942	4.7325e-33	0	-258
0	943	0	1.6035e-19	-257
9.8873e-28	944	1.7314e-33	0	-256
0	945	0	1.9805e-27	-255
4.9996e-16	946	1.6229e-16	0	-254
0	947	0	3.3073e-15	-253
8.3007e-07	948	1.3925e-07	0	-252
0	949	0	3.4179e-06	-251
1.6824e-17	950	6.2005e-19	0	-250
0	951	0	1.4554e-17	-249
1.6586e-17	952	7.9316e-16	0	-248
0	953	0	6.6442e-17	-247
7.6804e-06	954	1.3387e-05	0	-246
0	955	0	2.1265e-06	-245
6.9145e-17	956	1.0122e-16	0	-244
0	957	0	2.1086e-17	-243
5.2821e-30	958	1.2629e-25	0	-242
0	959	0	8.1463e-30	-241
8.3402e-33	960	1.2169e-18	0	-240
0	961	0	8.4122e-32	-239
2.0092e-23	962	5.364e-22	0	-238
0	963	0	1.3224e-22	-237
5.2617e-25	964	1.6194e-38	0	-236
0	965	0	2.923e-24	-235
9.7698e-29	966	5.4071e-29	0	-234
0	967	0	1.1474e-27	-233
7.7268e-12	968	9.8698e-14	0	-232
0	969	0	4.1821e-11	-231
1.9723e-11	970	1.5253e-12	0	-230
0	971	0	3.4331e-11	-229
7.1158e-25	972	7.8993e-25	0	-228
0	973	0	7.6216e-25	-227
7.9168e-10	974	3.3311e-09	0	-226
0	975	0	2.3061e-09	-225
4.0375e-06	976	5.3254e-06	0	-224
0	977	0	1.4015e-06	-223
6.1881e-22	978	4.8649e-23	0	-222
0	979	0	2.7981e-22	-221
2.674e-21	980	7.2646e-19	0	-220
0	981	0	1.2127e-21	-219
4.3505e-19	982	1.6808e-15	0	-218
0	983	0	5.1843e-20	-217
1.7102e-26	984	6.692e-26	0	-216
0	985	0	1.0998e-25	-215
8.8007e-31	986	1.2343e-32	0	-214
0	987	0	4.256e-30	-213
9.9304e-23	988	1.2333e-25	0	-212
0	989	0	8.2172e-22	-211
2.0169e-12	990	4.5283e-15	0	-210
0	991	0	8.7528e-12	-209
7.4293e-18	992	1.0195e-19	0	-208
0	993	0	1.0479e-17	-207
1.1278e-20	994	1.1593e-18	0	-206
0	995	0	8.7365e-20	-205
0.0013407	996	0.0017906	0	-204
0	997	0	0.0033127	-203
8.604e-11	998	3.918e-11	0	-202
0	999	0	4.2293e-11	-201
1.0491e-27	1000	1.0672e-24	0	-200
0	1001	0	1.3906e-27	-199
8.2695e-15	1002	2.9179e-13	0	-198
0	1003	0	1.5639e-15	-197
1.2863e-17	1004	4.6535e-15	0	-196
0	1005	0	1.6871e-18	-195
1.1286e-30	1006	1.2347e-31	0	-194
0	1007	0	7.1078e-30	-193
8.2298e-36	1008	2.3754e-27	0	-192
0	1009	0	1.2462e-34	-191
1.0881e-18	1010	1.2434e-26	0	-190
0	1011	0	7.5573e-18	-189
6.6293e-16	1012	1.9129e-19	0	-188
0	1013	0	2.4134e-15	-187
4.6033e-25	1014	2.3265e-28	0	-186
0	1015	0	7.0291e-25	-185
6.328e-14	1016	1.885e-13	0	-184
0	1017	0	3.7913e-13	-183
0.003075	1018	0.0014938	0	-182
0	1019	0	0.0031472	-181
1.0019e-16	1020	6.6232e-18	0	-180
0	1021	0	6.6905e-17	-179
2.336e-19	1022	1.7695e-17	0	-178
0	1023	0	5.9402e-19	-177
2.3264e-10	1024	2.4755e-09	0	-176
0	1025	0	3.4177e-11	-175
2.1604e-20	1026	4.5711e-19	0	-174
0	1027	0	4.8313e-21	-173
9.1528e-36	1028	1.0114e-28	0	-172
0	1029	0	5.9516e-35	-171
7.7214e-30	1030	5.1113e-23	0	-170
0	1031	0	7.779e-29	-169
5.5004e-19	1032	1.2448e-25	0	-168
0	1033	0	3.7017e-18	-167
8.4154e-21	1034	2.2618e-41	0	-166
0	1035	0	2.6093e-20	-165
1.1202e-26	1036	3.1252e-25	0	-164
0	1037	0	1.3475e-25	-163
5.1498e-09	1038	1.0859e-09	0	-162
0	1039	0	3.0333e-08	-161
6.4254e-09	1040	1.9098e-09	0	-160
0	1041	0	5.9081e-09	-159
9.59e-24	1042	2.8329e-25	0	-158
0	1043	0	8.2315e-24	-157
1.8757e-11	1044	9.1375e-11	0	-156
0	1045	0	2.7293e-11	-155
3.6091e-09	1046	1.721e-08	0	-154
0	1047	0	6.1504e-10	-153
9.5592e-25	1048	6.6669e-25	0	-152
0	1049	0	3.35e-25	-151
9.7272e-42	1050	2.0841e-22	0	-150
0	1051	0	6.5689e-41	-149
7.7511e-26	1052	8.1023e-20	0	-148
0	1053	0	6.059e-25	-147
6.1612e-22	1054	8.6792e-29	0	-146
0	1055	0	4.2769e-21	-145
5.2658e-27	1056	4.6189e-37	0	-144
0	1057	0	1.3762e-26	-143
3.3872e-20	1058	6.3003e-21	0	-142
0	1059	0	2.7555e-19	-141
2.1717e-08	1060	1.1853e-09	0	-140
0	1061	0	1.1491e-07	-139
1.2842e-15	1062	7.5639e-17	0	-138
0	1063	0	1.2873e-15	-137
1.7867e-20	1064	3.3529e-18	0	-136
0	1065	0	1.2118e-19	-135
5.5874e-05	1066	6.3916e-05	0	-134
0	1067	0	4.1568e-05	-133
7.5147e-13	1068	8.7435e-13	0	-132
0	1069	0	2.5479e-13	-131
5.5888e-30	1070	6.9908e-27	0	-130
0	1071	0	3.3331e-30	-129
1.0756e-20	1072	2.5558e-17	0	-128
0	1073	0	1.7302e-21	-127
6.7498e-26	1074	1.6005e-18	0	-126
0	1075	0	4.9211e-25	-125
3.8248e-26	1076	4.2562e-34	0	-124
0	1077	0	2.7136e-25	-123
2.0059e-33	1078	6.3559e-32	0	-122
0	1079	0	2.7646e-32	-121
1.7308e-15	1080	5.158e-18	0	-120
0	1081	0	1.101e-14	-119
6.4722e-12	1082	1.3889e-13	0	-118
0	1083	0	2.6939e-11	-117
6.9416e-23	1084	2.255e-25	0	-116
0	1085	0	8.1963e-23	-115
1.3146e-12	1086	1.1637e-11	0	-114
0	1087	0	6.2931e-12	-113
0.004706	1088	0.0057101	0	-112
0	1089	0	0.0025171	-111
5.4787e-18	1090	6.8899e-19	0	-110
0	1091	0	2.7559e-18	-109
4.0351e-22	1092	1.0442e-19	0	-108
0	1093	0	6.0137e-22	-107
6.4329e-16	1094	1.6533e-13	0	-106
0	1095	0	9.1279e-17	-105
4.0043e-25	1096	8.9448e-22	0	-104
0	1097	0	6.6213e-26	-103
2.3913e-31	1098	2.9221e-32	0	-102
0	1099	0	1.6826e-30	-101
4.4295e-27	1100	1.3088e-27	0	-100
0	1101	0	4.4104e-26	-99
1.2347e-14	1102	1.956e-18	0	-98
0	1103	0	6.486e-14	-97
3.5465e-17	1104	1.8546e-19	0	-96
0	1105	0	7.9265e-17	-95
5.1146e-25	1106	1.6028e-22	0	-94
0	1107	0	6.005e-24	-93
9.2312e-07	1108	1.1649e-06	0	-92
0	1109	0	3.9887e-06	-91
1.0903e-07	1110	7.3659e-08	0	-90
0	1111	0	6.8271e-08	-89
5.4928e-24	1112	3.9391e-26	0	-88
0	1113	0	3.7452e-24	-87
2.7643e-14	1114	3.6215e-13	0	-86
0	1115	0	1.5447e-14	-85
1.794e-13	1116	9.8486e-12	0	-84
0	1117	0	2.4155e-14	-83
1.5402e-28	1118	3.7605e-27	0	-82
0	1119	0	4.216e-29	-81
1.5192e-37	1120	2.3114e-26	0	-80
0	1121	0	1.0283e-36	-79
1.8028e-22	1122	2.6128e-24	0	-78
0	1123	0	1.3942e-21	-77
2.012e-17	1124	6.4705e-32	0	-76
0	1125	0	9.7492e-17	-75
7.3062e-24	1126	2.0624e-27	0	-74
0	1127	0	1.3931e-23	-73
5.2149e-18	1128	1.8463e-17	0	-72
0	1129	0	3.9979e-17	-71
0.00017504	1130	4.6742e-05	0	-70
0	1131	0	0.0004704	-69
3.6577e-14	1132	5.084e-15	0	-68
0	1133	0	2.7806e-14	-67
9.0209e-22	1134	2.7538e-19	0	-66
0	1135	0	4.5189e-21	-65
1.5529e-08	1136	5.4604e-08	0	-64
0	1137	0	2.971e-09	-63
5.7055e-16	1138	4.2564e-15	0	-62
0	1139	0	1.3661e-16	-61
4.1801e-33	1140	1.6245e-29	0	-60
0	1141	0	1.703e-33	-59
2.5655e-34	1142	1.6657e-21	0	-58
0	1143	0	3.0818e-33	-57
1.7339e-21	1144	1.4992e-22	0	-56
0	1145	0	1.2824e-20	-55
1.1547e-21	1146	8.6877e-37	0	-54
0	1147	0	4.9605e-21	-53
4.6351e-31	1148	8.6679e-30	0	-52
0	1149	0	3.8748e-30	-51
1.0742e-12	1150	1.238e-13	0	-50
0	1151	0	6.8873e-12	-49
3.4331e-08	1152	5.9161e-09	0	-48
0	1153	0	5.3849e-08	-47
2.7617e-21	1154	2.6961e-23	0	-46
0	1155	0	2.5896e-21	-45
1.9838e-13	1156	2.1788e-12	0	-44
0	1157	0	5.915e-13	-43
1.0488e-05	1158	2.4498e-05	0	-42
0	1159	0	1.9705e-06	-41
2.1583e-20	1160	1.2656e-20	0	-40
0	1161	0	8.2299e-21	-39
3.9039e-26	1162	1.5843e-22	0	-38
0	1163	0	2.2588e-26	-37
9.979e-30	1164	9.2929e-18	0	-36
0	1165	0	8.8511e-29	-35
7.1781e-24	1166	1.0309e-24	0	-34
0	1167	0	5.5334e-23	-33
4.8138e-27	1168	2.3391e-36	0	-32
0	1169	0	1.8049e-26	-31
1.4732e-24	1170	1.2564e-25	0	-30
0	1171	0	1.4522e-23	-29
1.4479e-10	1172	1.834e-12	0	-28
0	1173	0	8.6627e-10	-27
2.9506e-14	1174	1.8062e-15	0	-26
0	1175	0	3.7747e-14	-25
4.6898e-24	1176	5.5295e-21	0	-24
0	1177	0	5.211e-23	-23
2.2126e-06	1178	4.0854e-06	0	-22
0	1179	0	5.2198e-06	-21
4.1331e-09	1180	4.0896e-09	0	-20
0	1181	0	1.6718e-09	-19
9.2644e-26	1182	1.754e-27	0	-18
0	1183	0	4.9776e-26	-17
8.8626e-19	1184	1.6402e-16	0	-16
0	1185	0	2.1729e-19	-15
2.6809e-19	1186	1.2539e-15	0	-14
0	1187	0	3.3168e-20	-13
1.2667e-27	1188	1.274e-29	0	-12
0	1189	0	1.0333e-26	-11
1.3702e-33	1190	1.0302e-30	0	-10
0	1191	0	4.7263e-33	-9
2.1625e-19	1192	8.4595e-23	0	-8
0	1193	0	1.5921e-18	-7
3.4671e-13	1194	1.0872e-15	0	-6
0	1195	0	1.8853e-12	-5
2.9977e-21	1196	1.624e-23	0	-4
0	1197	0	4.0785e-21	-3
2.3513e-16	1198	4.4849e-15	0	-2
0	1199	0	1.5643e-15	-1
0.12322	1200	0.12637	0	0
0	1201	0	0.2	1

## Sheet: EMERGED by Pankovski-a
Intervals emerged from our model					Helmholtz's intervals					Intervals emerged from our model					Intervals emerged from the Terhardt's model
CENTS	Decreasing order of magnitudes	Magnitudes	Non-zero		Helmholtz's interval ratio (in parethesis: consonance order)	Ratio (numerics)	Interval span related to the tonic [cent]	Order of consonance per Helmholtz (smallest number means more consonant)		Emerged interval ratio	Emerged interval span [cents]	Decreasing order of magnitudes	Magnitudes	Interval name			fraction to ratio	emerged ratio	Frequency							https://en.wikipedia.org/wiki/Five-limit_tuning#Twelve-tone_scale
0	1	0.153601	1		1:1	1	0	1		1:1	0	1	0.153601	unison			1	1	261.626
1	602	0	0		2:1	2	1200	2		2:1	1200	2	0.122319	octave			2	2	523.251
2	182	1.50304e-14	1		3:2	1.5	701.955	3		3:2	702	3	0.0644812	perfect fifth			1.5	1.50004	392.449
3	603	0	0		4:3	1.33333	498.045	4		4:3	498	4	0.0520404	perfect fourth			1.33333	1.3333	348.825
4	398	3.15049e-23	1		5:3	1.66667	884.359	5		5:3	884	5	0.0438461	major sixth			1.66667	1.66632	435.952
5	604	0	0		5:4	1.25	386.314	6		5:4	386	6	0.0432543	major third			1.25	1.24977	326.973
6	171	6.04018e-14	1		6:5	1.2	315.641	7		6:5	316	7	0.0103857	minor third			1.2	1.20025	314.016
7	605	0	0		8:5	1.6	813.686	8		8:5	814	8	0.00750594	minor sixth			1.6	1.60029	418.677
8	334	9.10718e-21	1		9:8	1.125	203.91	9		15:8	1088	9	0.00453268	major seventh			1.875	1.87471	490.472
9	606	0	0		15:8	1.875	1088.27	10		9:8	204	10	0.00314597	greater major second			1.125	1.12506	294.344
10	554	2.74351e-31	1		16:9	1.77778	996.09	11		9:5	1018	11	0.00297427	greater minor seventh			1.8	1.80042	471.036
11	607	0	0		16:15	1.06667	111.731	12		10:9	182	12	0.00287263	lesser major second			1.11111	1.11085	290.627
12	542	2.06533e-30	1		45:32	1.40625	590.224	13		16:15	112	13	0.00240456	minor second			1.06667	1.06683	279.111
13	608	0	0							16:9	996	14	0.00128345	lesser minor seventh			1.77778	1.77769	465.088
14	221	2.87011e-16	1							25:16	772	15	0.000863923	classic augmented fifth			1.5625	1.56193	408.642
15	609	0	0							25:24	70	16	0.000393907	lesser chromatic semitone			1.04167	1.04126	272.421
16	235	9.51937e-17	1							25:18	568	17	0.00027481	classic augmented fourth			1.38889	1.38831	363.218
17	610	0	0							32:25	428	18	0.000230943	classic diminished fourth			1.28	1.28046	335.002
18	513	4.18544e-28	1							27:20	520	19	0.000211003	acute fourth			1.35	1.35035	353.286
19	611	0	0							36:25	632	20	0.00019601	classic diminished fifth			1.44	1.4406	376.897
20	88	1.35462e-09	1							48:25	1130	21	0.000182061	diminished octave			1.92	1.92075	502.516
21	612	0	0							45:32	590	22	0.000172115	augmented fourth (tritone)			1.40625	1.40607	367.863
			0							…	…	…	…	…
			0
22	33	7.74951e-06	1								906	23	0.000153468
23	613	0	0								680	24	0.000113507
24	330	1.19846e-20	1								134	25	7.80655e-05
25	614	0	0								294	26	6.84366e-05					1.18509	310.051
26	193	5.24036e-15	1								610	27	5.99373e-05					1.42241	372.138
27	615	0	0								1066	28	5.35094e-05					1.85104	484.278
28	110	8.87557e-11	1								274	29	4.6512e-05					1.17148	306.489
29	616	0	0								926	30	1.20478e-05					1.70724	446.658
30	423	3.59598e-24	1								1158	31	1.01249e-05					1.95206	510.71
31	617	0	0								954	32	7.89352e-06					1.73508	453.941
32	590	6.34478e-37	1								22	33	7.74951e-06					1.01279	264.971
33	618	0	0								456	34	6.78897e-06
34	452	2.06597e-25	1								246	35	6.71249e-06
35	619	0	0								42	36	4.92796e-06
36	271	2.29501e-18	1								92	37	4.37701e-06
37	620	0	0								744	38	4.28111e-06
38	383	1.17696e-22	1								976	39	3.86858e-06
39	621	0	0								836	40	3.78607e-06
40	347	2.74142e-21	1								408	41	3.63036e-06
41	622	0	0								364	42	3.30835e-06
42	36	4.92796e-06	1								252	43	2.19033e-06
43	623	0	0								1178	44	2.10793e-06
44	129	3.96773e-12	1								224	45	1.60365e-06
45	624	0	0								948	46	9.36925e-07
46	409	9.83103e-24	1								1108	47	9.0337e-07
47	625	0	0								792	48	8.94405e-07
48	64	3.66703e-08	1								750	49	6.24915e-07
49	626	0	0								660	50	5.20907e-07
50	136	2.30011e-12	1								450	51	4.03842e-07
51	627	0	0								724	52	2.44246e-07
52	523	9.8825e-29	1								540	53	2.43967e-07
53	628	0	0								338	54	2.12542e-07
54	593	1.12311e-37	1								794	55	1.83338e-07
55	629	0	0								1110	56	1.02716e-07
56	397	3.17729e-23	1								478	57	9.12967e-08
57	630	0	0								476	58	8.08212e-08
58	370	4.28043e-22	1								358	59	7.79846e-08
59	631	0	0								862	60	7.73855e-08
60	536	1.15683e-29	1								842	61	6.48479e-08
61	632	0	0								406	62	4.64189e-08
62	206	1.07189e-15	1								1152	63	4.04929e-08
63	633	0	0								48	64	3.66703e-08
64	71	1.98039e-08	1								638	65	3.47033e-08
65	634	0	0								140	66	3.42351e-08
66	286	4.39858e-19	1								90	67	3.21218e-08
67	635	0	0								562	68	2.9793e-08
68	197	2.43038e-15	1								1060	69	2.48909e-08
69	636	0	0								722	70	2.44308e-08
70	16	0.000393907	1								64	71	1.98039e-08
71	637	0	0								1136	72	1.79986e-08
72	231	1.31541e-16	1								344	73	1.68219e-08
73	638	0	0								856	74	1.66454e-08
74	483	1.9133e-26	1								162	75	1.55943e-08
75	639	0	0								1040	76	6.70922e-09
76	317	4.38395e-20	1								1038	77	5.6236e-09
77	640	0	0								226	78	5.54629e-09
78	441	5.81418e-25	1								1180	79	4.00159e-09
79	641	0	0								154	80	3.89687e-09
80	495	6.19859e-27	1								1046	81	3.67364e-09
81	642	0	0								296	82	3.19197e-09
82	509	6.30426e-28	1								654	83	3.12797e-09
83	643	0	0								160	84	2.68117e-09
84	134	2.5506e-12	1								766	85	2.67903e-09
85	644	0	0								612	86	1.77919e-09
86	153	3.05954e-13	1								434	87	1.61884e-09
87	645	0	0								20	88	1.35462e-09
88	478	2.09074e-26	1								546	89	1.25851e-09
89	646	0	0								864	90	1.0687e-09
90	67	3.21218e-08	1								974	91	7.59956e-10
91	647	0	0								176	92	6.9295e-10
92	37	4.37701e-06	1								268	93	6.14689e-10
93	648	0	0								336	94	4.79184e-10
94	364	6.17824e-22	1								674	95	4.55341e-10
95	649	0	0								904	96	3.86744e-10
96	269	2.7574e-18	1								1024	97	2.86891e-10
97	650	0	0								588	98	2.4229e-10
98	224	2.83522e-16	1								932	99	2.29384e-10
99	651	0	0								470	100	2.17033e-10
100	514	3.73552e-28	1								526	101	2.14895e-10
101	652	0	0								542	102	1.84084e-10
102	567	8.65627e-33	1								1172	103	1.67774e-10
103	653	0	0								878	104	1.53594e-10
104	381	1.88436e-22	1								156	105	1.33129e-10
105	654	0	0								928	106	1.27592e-10
106	172	5.54199e-14	1								548	107	1.06569e-10
107	655	0	0								380	108	1.01328e-10
108	308	1.06599e-19	1								652	109	8.93674e-11
109	656	0	0								28	110	8.87557e-11
110	305	1.65617e-19	1								998	111	8.58983e-11
111	657	0	0								730	112	7.83533e-11
112	13	0.00240456	1								682	113	6.56175e-11
113	658	0	0								322	114	5.30255e-11
114	117	2.67869e-11	1								658	115	2.8856e-11
115	659	0	0								820	116	2.81396e-11
116	455	1.69983e-25	1								114	117	2.67869e-11
117	660	0	0								970	118	2.3374e-11
118	131	3.44833e-12	1								272	119	2.07639e-11
119	661	0	0								1044	120	1.99022e-11
120	222	2.86773e-16	1								366	121	1.93543e-11
121	662	0	0								202	122	1.3014e-11
122	563	3.10177e-32	1								518	123	1.11633e-11
123	663	0	0								230	124	9.28883e-12
124	581	5.24377e-35	1								968	125	8.74733e-12
125	664	0	0								1082	126	7.78585e-12
126	293	3.36919e-19	1								288	127	7.01853e-12
127	665	0	0								834	128	4.86935e-12
128	255	1.04669e-17	1								44	129	3.96773e-12
129	666	0	0								232	130	3.7142e-12
130	493	6.52289e-27	1								118	131	3.44833e-12
131	667	0	0								492	132	3.18882e-12
132	158	2.31163e-13	1								858	133	3.11347e-12
133	668	0	0								84	134	2.5506e-12
134	25	7.80655e-05	1								990	135	2.42385e-12
135	669	0	0								50	136	2.30011e-12
136	261	6.56599e-18	1								786	137	2.2156e-12
137	670	0	0								430	138	2.15817e-12
138	236	8.44396e-17	1								584	139	2.14445e-12
139	671	0	0								472	140	1.38452e-12
140	66	3.42351e-08	1								1086	141	1.26636e-12
141	672	0	0								1150	142	1.20221e-12
142	307	1.14283e-19	1								500	143	1.19365e-12
143	673	0	0								266	144	1.19258e-12
144	591	4.33324e-37	1								184	145	9.3731e-13
145	674	0	0								912	146	7.96007e-13
146	534	1.44303e-29	1								1068	147	7.67773e-13
147	675	0	0								616	148	6.2757e-13
148	327	1.80493e-20	1								342	149	5.39019e-13
149	676	0	0								816	150	5.22091e-13
150	386	1.00591e-22	1								934	151	4.68716e-13
151	677	0	0								1194	152	4.20888e-13
152	460	1.08483e-25	1								86	153	3.05954e-13
153	678	0	0								708	154	3.04289e-13
154	80	3.89687e-09	1								414	155	2.74295e-13
155	679	0	0								696	156	2.66084e-13
156	105	1.33129e-10	1								210	157	2.63763e-13
157	680	0	0								132	158	2.31163e-13
158	446	4.17348e-25	1								1116	159	2.24886e-13
159	681	0	0								728	160	2.05292e-13
160	84	2.68117e-09	1								1156	161	1.95083e-13
161	682	0	0								752	162	1.34012e-13
162	75	1.55943e-08	1								770	163	1.14022e-13
163	683	0	0								198	164	1.07947e-13
164	426	2.4585e-24	1								582	165	1.018e-13
165	684	0	0								360	166	7.99786e-14
166	402	1.99701e-23	1								448	167	7.75668e-14
167	685	0	0								746	168	7.34789e-14
168	477	2.39906e-26	1								700	169	6.61521e-14
169	686	0	0								1016	170	6.44238e-14
170	407	1.11394e-23	1								6	171	6.04018e-14
171	687	0	0								106	172	5.54199e-14
172	526	5.63977e-29	1								1132	173	3.68434e-14
173	688	0	0								604	174	3.54918e-14
174	309	9.45351e-20	1								1114	175	3.49155e-14
175	689	0	0								1174	176	3.37874e-14
176	92	6.9295e-10	1								504	177	3.30463e-14
177	690	0	0								384	178	2.98134e-14
178	246	2.48219e-17	1								400	179	2.63081e-14
179	691	0	0								886	180	2.44331e-14
180	273	1.84514e-18	1								764	181	1.6266e-14
181	692	0	0								2	182	1.50304e-14
182	12	0.00287263	1								1102	183	1.48949e-14
183	693	0	0								1002	184	1.06184e-14
184	145	9.3731e-13	1								570	185	1.05716e-14
185	694	0	0								618	186	1.03318e-14
186	511	4.43607e-28	1								436	187	9.86466e-15
187	695	0	0								788	188	9.84747e-15
188	252	1.66687e-17	1								808	189	8.65492e-15
189	696	0	0								900	190	8.37679e-15
190	350	2.07634e-21	1								310	191	6.87717e-15
191	697	0	0								318	192	6.60302e-15
192	510	4.93954e-28	1								26	193	5.24036e-15
193	698	0	0								454	194	4.32857e-15
194	564	1.54469e-32	1								840	195	4.14773e-15
195	699	0	0								898	196	3.62401e-15
196	205	1.07605e-15	1								68	197	2.43038e-15
197	700	0	0								254	198	2.01461e-15
198	164	1.07947e-13	1								1080	199	1.99766e-15
199	701	0	0								314	200	1.98164e-15
200	432	1.28891e-24	1								402	201	1.45387e-15
201	702	0	0								1062	202	1.41436e-15
202	122	1.3014e-11	1								630	203	1.34879e-15
203	703	0	0								248	204	1.22327e-15
204	10	0.00314597	1								196	205	1.07605e-15
205	704	0	0								62	206	1.07189e-15
206	268	3.1629e-18	1								412	207	1.06463e-15
207	705	0	0								676	208	1.03118e-15
208	294	3.13017e-19	1								1094	209	8.74053e-16
209	706	0	0								1012	210	8.14766e-16
210	157	2.63763e-13	1								300	211	7.18001e-16
211	707	0	0								596	212	6.25664e-16
212	410	9.66908e-24	1								1138	213	5.91711e-16
213	708	0	0								946	214	5.48118e-16
214	570	2.45335e-33	1								634	215	5.15393e-16
215	709	0	0								800	216	4.78158e-16
216	488	1.14909e-26	1								218	217	4.65744e-16
217	710	0	0								290	218	4.56128e-16
218	217	4.65744e-16	1								514	219	3.45944e-16
219	711	0	0								388	220	2.94386e-16
220	283	4.59594e-19	1								14	221	2.87011e-16
221	712	0	0								120	222	2.86773e-16
222	414	8.53772e-24	1								704	223	2.85546e-16
223	713	0	0								98	224	2.83522e-16
224	45	1.60365e-06	1								1198	225	2.36826e-16
225	714	0	0								392	226	1.96237e-16
226	78	5.54629e-09	1								378	227	1.92047e-16
227	715	0	0								716	228	1.72932e-16
228	431	1.39723e-24	1								422	229	1.505e-16
229	716	0	0								890	230	1.42316e-16
230	124	9.28883e-12	1								72	231	1.31541e-16
231	717	0	0								920	232	1.11382e-16
232	130	3.7142e-12	1								1020	233	1.01017e-16
233	718	0	0								882	234	9.76876e-17
234	501	1.18644e-27	1								16	235	9.51937e-17
235	719	0	0								138	236	8.44396e-17
236	598	2.23189e-39	1								798	237	8.16293e-17
237	720	0	0								956	238	7.43707e-17
238	385	1.05181e-22	1								302	239	6.9305e-17
239	721	0	0								524	240	4.85015e-17
240	289	3.76464e-19	1								1104	241	4.32472e-17
241	722	0	0								512	242	3.60385e-17
242	465	8.91309e-26	1								564	243	2.66718e-17
243	723	0	0								822	244	2.65854e-17
244	247	2.24722e-17	1								1124	245	2.48819e-17
245	724	0	0								178	246	2.48219e-17
246	35	6.71249e-06	1								244	247	2.24722e-17
247	725	0	0								694	248	2.13458e-17
248	204	1.22327e-15	1								626	249	1.91556e-17
249	726	0	0								950	250	1.79988e-17
250	295	2.96039e-19	1								952	251	1.68613e-17
251	727	0	0								188	252	1.66687e-17
252	43	2.19033e-06	1								1004	253	1.62902e-17
253	728	0	0								910	254	1.52503e-17
254	198	2.01461e-15	1								128	255	1.04669e-17
255	729	0	0								640	256	8.68574e-18
256	558	1.06218e-31	1								992	257	8.66583e-18
257	730	0	0								566	258	8.13478e-18
258	575	6.6682e-34	1								560	259	7.69162e-18
259	731	0	0								812	260	7.11541e-18
260	389	7.68936e-23	1								136	261	6.56599e-18
261	732	0	0								686	262	5.96141e-18
262	403	1.50509e-23	1								1090	263	5.73575e-18
263	733	0	0								1128	264	5.53852e-18
264	541	2.72709e-30	1								496	265	5.24014e-18
265	734	0	0								718	266	3.73492e-18
266	144	1.19258e-12	1								774	267	3.33338e-18
267	735	0	0								206	268	3.1629e-18
268	93	6.14689e-10	1								96	269	2.7574e-18
269	736	0	0								606	270	2.63954e-18
270	390	7.67327e-23	1								36	271	2.29501e-18
271	737	0	0								330	272	1.86058e-18
272	119	2.07639e-11	1								180	273	1.84514e-18
273	738	0	0								876	274	1.72742e-18
274	29	4.6512e-05	1								534	275	1.48272e-18
275	739	0	0								1010	276	1.30454e-18
276	319	3.62057e-20	1								1184	277	1.18264e-18
277	740	0	0								522	278	1.13344e-18
278	387	9.51385e-23	1								458	279	9.02819e-19
279	741	0	0								1032	280	6.83073e-19
280	303	1.99589e-19	1								830	281	6.49793e-19
281	742	0	0								982	282	6.10746e-19
282	457	1.52542e-25	1								220	283	4.59594e-19
283	743	0	0								506	284	4.44851e-19
284	528	5.04994e-29	1								324	285	4.44443e-19
285	744	0	0								66	286	4.39858e-19
286	420	5.40282e-24	1								738	287	4.12254e-19
287	745	0	0								828	288	3.87479e-19
288	127	7.01853e-12	1								240	289	3.76464e-19
289	746	0	0								880	290	3.62303e-19
290	218	4.56128e-16	1								1186	291	3.61453e-19
291	747	0	0								636	292	3.56932e-19
292	380	2.07843e-22	1								126	293	3.36919e-19
293	748	0	0								208	294	3.13017e-19
294	26	6.84366e-05	1								250	295	2.96039e-19
295	749	0	0								1022	296	2.56139e-19
296	82	3.19197e-09	1								778	297	2.54753e-19
297	750	0	0								1192	298	2.52791e-19
298	466	8.52391e-26	1								452	299	2.51367e-19
299	751	0	0								494	300	2.44316e-19
300	211	7.18001e-16	1								484	301	2.4272e-19
301	752	0	0								308	302	2.09393e-19
302	239	6.9305e-17	1								280	303	1.99589e-19
303	753	0	0								332	304	1.96774e-19
304	533	1.82407e-29	1								110	305	1.65617e-19
305	754	0	0								426	306	1.54759e-19
306	583	1.33297e-35	1								142	307	1.14283e-19
307	755	0	0								108	308	1.06599e-19
308	302	2.09393e-19	1								174	309	9.45351e-20
309	756	0	0								742	310	9.4373e-20
310	191	6.87717e-15	1								838	311	8.47972e-20
311	757	0	0								482	312	6.67891e-20
312	393	4.51771e-23	1								592	313	6.13958e-20
313	758	0	0								594	314	5.42196e-20
314	200	1.98164e-15	1								688	315	4.77322e-20
315	759	0	0								908	316	4.73244e-20
316	7	0.0103857	1								76	317	4.38395e-20
317	760	0	0								1058	318	3.80428e-20
318	192	6.60302e-15	1								276	319	3.62057e-20
319	761	0	0								942	320	3.37377e-20
320	339	4.37834e-21	1								574	321	3.14378e-20
321	762	0	0								1026	322	2.34356e-20
322	114	5.30255e-11	1								1160	323	2.33858e-20
323	763	0	0								490	324	1.86948e-20
324	285	4.44443e-19	1								444	325	1.84009e-20
325	764	0	0								1064	326	1.81217e-20
326	577	2.51483e-34	1								148	327	1.80493e-20
327	765	0	0								1072	328	1.51153e-20
328	553	4.69479e-31	1								624	329	1.20516e-20
329	766	0	0								24	330	1.19846e-20
330	272	1.86058e-18	1								922	331	1.18088e-20
331	767	0	0								994	332	1.17059e-20
332	304	1.96774e-19	1								1034	333	1.02633e-20
333	768	0	0								8	334	9.10718e-21
334	517	2.52554e-28	1								646	335	7.48607e-21
335	769	0	0								382	336	6.68824e-21
336	94	4.79184e-10	1								352	337	6.07513e-21
337	770	0	0								768	338	5.49289e-21
338	54	2.12542e-07	1								320	339	4.37834e-21
339	771	0	0								850	340	4.32881e-21
340	357	9.56259e-22	1								844	341	3.96666e-21
341	772	0	0								980	342	3.78346e-21
342	149	5.39019e-13	1								678	343	3.75271e-21
343	773	0	0								442	344	3.59092e-21
344	73	1.68219e-08	1								1196	345	3.4428e-21
345	774	0	0								1154	346	2.93023e-21
346	394	4.37557e-23	1								40	347	2.74142e-21
347	775	0	0								806	348	2.52623e-21
348	599	4.77339e-40	1								1144	349	2.14429e-21
349	776	0	0								190	350	2.07634e-21
350	484	1.58232e-26	1								706	351	1.95684e-21
351	777	0	0								810	352	1.71636e-21
352	337	6.07513e-21	1								536	353	1.47632e-21
353	778	0	0								370	354	1.47269e-21
354	448	3.12237e-25	1								1146	355	1.40415e-21
355	779	0	0								356	356	1.35919e-21
356	356	1.35919e-21	1								340	357	9.56259e-22
357	780	0	0								1134	358	9.28946e-22
358	59	7.79846e-08	1								1054	359	7.58931e-22
359	781	0	0								978	360	6.91893e-22
360	166	7.99786e-14	1								710	361	6.74118e-22
361	782	0	0								748	362	6.73414e-22
362	377	2.81813e-22	1								556	363	6.55511e-22
363	783	0	0								94	364	6.17824e-22
364	42	3.30835e-06	1								424	365	5.68146e-22
365	784	0	0								1092	366	4.91833e-22
366	121	1.93543e-11	1								672	367	4.79688e-22
367	785	0	0								410	368	4.76123e-22
368	512	4.26151e-28	1								648	369	4.55484e-22
369	786	0	0								58	370	4.28043e-22
370	354	1.47269e-21	1								924	371	3.95271e-22
371	787	0	0								608	372	3.72783e-22
372	454	1.82074e-25	1								868	373	3.61814e-22
373	788	0	0								940	374	3.6045e-22
374	438	7.90564e-25	1								528	375	3.02864e-22
375	789	0	0								892	376	3.00227e-22
376	562	3.3462e-32	1								362	377	2.81813e-22
377	790	0	0								662	378	2.47071e-22
378	227	1.92047e-16	1								1122	379	2.1674e-22
379	791	0	0								292	380	2.07843e-22
380	108	1.01328e-10	1								104	381	1.88436e-22
381	792	0	0								726	382	1.43672e-22
382	336	6.68824e-21	1								38	383	1.17696e-22
383	793	0	0								988	384	1.16233e-22
384	178	2.98134e-14	1								238	385	1.05181e-22
385	794	0	0								150	386	1.00591e-22
386	6	0.0432543	1								278	387	9.51385e-23
387	795	0	0								1084	388	7.83523e-23
388	220	2.94386e-16	1								260	389	7.68936e-23
389	796	0	0								270	390	7.67327e-23
390	415	8.42633e-24	1								698	391	7.12617e-23
391	797	0	0								464	392	5.1913e-23
392	226	1.96237e-16	1								312	393	4.51771e-23
393	798	0	0								346	394	4.37557e-23
394	418	6.07794e-24	1								760	395	3.64124e-23
395	799	0	0								656	396	3.59673e-23
396	537	9.58598e-30	1								56	397	3.17729e-23
397	800	0	0								4	398	3.15049e-23
398	518	2.07018e-28	1								962	399	2.49189e-23
399	801	0	0								420	400	2.34388e-23
400	179	2.63081e-14	1								758	401	2.02463e-23
401	802	0	0								166	402	1.99701e-23
402	201	1.45387e-15	1								262	403	1.50509e-23
403	803	0	0								432	404	1.39109e-23
404	491	9.52413e-27	1								818	405	1.21308e-23
405	804	0	0								668	406	1.12699e-23
406	62	4.64189e-08	1								170	407	1.11394e-23
407	805	0	0								1042	408	1.01876e-23
408	41	3.63036e-06	1								46	409	9.83103e-24
409	806	0	0								212	410	9.66908e-24
410	368	4.76123e-22	1								796	411	9.16464e-24
411	807	0	0								1166	412	8.80102e-24
412	207	1.06463e-15	1								1126	413	8.57803e-24
413	808	0	0								222	414	8.53772e-24
414	155	2.74295e-13	1								390	415	8.42633e-24
415	809	0	0								538	416	7.14372e-24
416	497	5.38157e-27	1								480	417	6.76881e-24
417	810	0	0								394	418	6.07794e-24
418	585	1.24257e-35	1								1112	419	5.77113e-24
419	811	0	0								286	420	5.40282e-24
420	400	2.34388e-23	1								1176	421	4.9695e-24
421	812	0	0								854	422	4.09077e-24
422	229	1.505e-16	1								30	423	3.59598e-24
423	813	0	0								554	424	2.99481e-24
424	365	5.68146e-22	1								852	425	2.8206e-24
425	814	0	0								164	426	2.4585e-24
426	306	1.54759e-19	1								740	427	2.08744e-24
427	815	0	0								664	428	1.91474e-24
428	18	0.000230943	1								736	429	1.90141e-24
429	816	0	0								1170	430	1.67868e-24
430	138	2.15817e-12	1								228	431	1.39723e-24
431	817	0	0								200	432	1.28891e-24
432	404	1.39109e-23	1								872	433	1.207e-24
433	818	0	0								602	434	1.20039e-24
434	87	1.61884e-09	1								586	435	1.19977e-24
435	819	0	0								776	436	1.14029e-24
436	187	9.86466e-15	1								1048	437	1.08742e-24
437	820	0	0								374	438	7.90564e-25
438	556	2.63555e-31	1								972	439	7.87068e-25
439	821	0	0								964	440	6.33997e-25
440	584	1.30851e-35	1								78	441	5.81418e-25
441	822	0	0								1106	442	5.63024e-25
442	344	3.59092e-21	1								1014	443	5.33003e-25
443	823	0	0								914	444	4.60403e-25
444	325	1.84009e-20	1								1096	445	4.47672e-25
445	824	0	0								158	446	4.17348e-25
446	529	3.23858e-29	1								860	447	3.66554e-25
447	825	0	0								354	448	3.12237e-25
448	167	7.75668e-14	1								790	449	2.79604e-25
449	826	0	0								628	450	2.6103e-25
450	51	4.03842e-07	1								576	451	2.55185e-25
451	827	0	0								34	452	2.06597e-25
452	299	2.51367e-19	1								918	453	1.87919e-25
453	828	0	0								372	454	1.82074e-25
454	194	4.32857e-15	1								116	455	1.69983e-25
455	829	0	0								466	456	1.54776e-25
456	34	6.78897e-06	1								282	457	1.52542e-25
457	830	0	0								544	458	1.17844e-25
458	279	9.02819e-19	1								732	459	1.16466e-25
459	831	0	0								152	460	1.08483e-25
460	504	1.00395e-27	1								780	461	1.0732e-25
461	832	0	0								1182	462	1.01993e-25
462	545	1.39664e-30	1								502	463	9.52424e-26
463	833	0	0								1052	464	9.45704e-26
464	392	5.1913e-23	1								242	465	8.91309e-26
465	834	0	0								298	466	8.52391e-26
466	456	1.54776e-25	1								1074	467	8.29389e-26
467	835	0	0								474	468	7.93496e-26
468	470	5.30822e-26	1								614	469	5.44488e-26
469	836	0	0								468	470	5.30822e-26
470	100	2.17033e-10	1								1162	471	5.20838e-26
471	837	0	0								866	472	4.66261e-26
472	140	1.38452e-12	1								1076	473	4.58432e-26
473	838	0	0								930	474	3.32528e-26
474	468	7.93496e-26	1								888	475	3.21806e-26
475	839	0	0								870	476	2.85886e-26
476	58	8.08212e-08	1								168	477	2.39906e-26
477	840	0	0								88	478	2.09074e-26
478	57	9.12967e-08	1								984	479	2.0662e-26
479	841	0	0								486	480	1.97268e-26
480	417	6.76881e-24	1								784	481	1.95307e-26
481	842	0	0								578	482	1.9516e-26
482	312	6.67891e-20	1								74	483	1.9133e-26
483	843	0	0								350	484	1.58232e-26
484	301	2.4272e-19	1								720	485	1.33113e-26
485	844	0	0								902	486	1.27012e-26
486	480	1.97268e-26	1								1036	487	1.26431e-26
487	845	0	0								216	488	1.14909e-26
488	559	1.02839e-31	1								516	489	1.07113e-26
489	846	0	0								550	490	1.06036e-26
490	324	1.86948e-20	1								404	491	9.52413e-27
491	847	0	0								598	492	6.61743e-27
492	132	3.18882e-12	1								130	493	6.52289e-27
493	848	0	0								1056	494	6.27729e-27
494	300	2.44316e-19	1								80	495	6.19859e-27
495	849	0	0								1168	496	5.69636e-27
496	265	5.24014e-18	1								416	497	5.38157e-27
497	850	0	0								1100	498	5.18409e-27
498	4	0.0520404	1								532	499	1.69348e-27
499	851	0	0								1188	500	1.5073e-27
500	143	1.19365e-12	1								234	501	1.18644e-27
501	852	0	0								1000	502	1.17773e-27
502	463	9.52424e-26	1								944	503	1.15576e-27
503	853	0	0								460	504	1.00395e-27
504	177	3.30463e-14	1								690	505	9.75106e-28
505	854	0	0								684	506	9.2644e-28
506	284	4.44851e-19	1								666	507	7.52351e-28
507	855	0	0								670	508	7.21113e-28
508	550	6.74168e-31	1								82	509	6.30426e-28
509	856	0	0								192	510	4.93954e-28
510	568	5.45413e-33	1								186	511	4.43607e-28
511	857	0	0								368	512	4.26151e-28
512	242	3.60385e-17	1								18	513	4.18544e-28
513	858	0	0								100	514	3.73552e-28
514	219	3.45944e-16	1								558	515	3.10566e-28
515	859	0	0								782	516	2.68797e-28
516	489	1.07113e-26	1								334	517	2.52554e-28
517	860	0	0								398	518	2.07018e-28
518	123	1.11633e-11	1								650	519	1.9918e-28
519	861	0	0								1118	520	1.77722e-28
520	19	0.000211003	1								848	521	1.73459e-28
521	862	0	0								966	522	1.12959e-28
522	278	1.13344e-18	1								52	523	9.8825e-29
523	863	0	0								572	524	8.28468e-29
524	240	4.85015e-17	1								832	525	6.55595e-29
525	864	0	0								172	526	5.63977e-29
526	101	2.14895e-10	1								714	527	5.10549e-29
527	865	0	0								284	528	5.04994e-29
528	375	3.02864e-22	1								446	529	3.23858e-29
529	866	0	0								936	530	2.8798e-29
530	588	2.91244e-36	1								894	531	2.8441e-29
531	867	0	0								802	532	2.8235e-29
532	499	1.69348e-27	1								304	533	1.82407e-29
533	868	0	0								146	534	1.44303e-29
534	275	1.48272e-18	1								1164	535	1.20668e-29
535	869	0	0								60	536	1.15683e-29
536	353	1.47632e-21	1								396	537	9.58598e-30
537	870	0	0								1030	538	9.22773e-30
538	416	7.14372e-24	1								958	539	6.63918e-30
539	871	0	0								1070	540	6.53119e-30
540	53	2.43967e-07	1								264	541	2.72709e-30
541	872	0	0								12	542	2.06533e-30
542	102	1.84084e-10	1								754	543	1.82142e-30
543	873	0	0								620	544	1.80424e-30
544	458	1.17844e-25	1								462	545	1.39664e-30
545	874	0	0								580	546	1.38448e-30
546	89	1.25851e-09	1								1006	547	1.31228e-30
547	875	0	0								986	548	1.02185e-30
548	107	1.06569e-10	1								874	549	7.51209e-31
549	876	0	0								508	550	6.74168e-31
550	490	1.06036e-26	1								1148	551	5.31103e-31
551	877	0	0								896	552	5.29309e-31
552	600	2.53653e-40	1								328	553	4.69479e-31
553	878	0	0								10	554	2.74351e-31
554	424	2.99481e-24	1								1098	555	2.7424e-31
555	879	0	0								438	556	2.63555e-31
556	363	6.55511e-22	1								762	557	1.19881e-31
557	880	0	0								256	558	1.06218e-31
558	515	3.10566e-28	1								488	559	1.02839e-31
559	881	0	0								644	560	8.05257e-32
560	259	7.69162e-18	1								600	561	5.78625e-32
561	882	0	0								376	562	3.3462e-32
562	68	2.9793e-08	1								122	563	3.10177e-32
563	883	0	0								194	564	1.54469e-32
564	243	2.66718e-17	1								960	565	1.00554e-32
565	884	0	0								712	566	9.05956e-33
566	258	8.13478e-18	1								102	567	8.65627e-33
567	885	0	0								510	568	5.45413e-33
568	17	0.00027481	1								1140	569	4.92565e-33
569	886	0	0								214	570	2.45335e-33
570	185	1.05716e-14	1								1078	571	2.33695e-33
571	887	0	0								1190	572	1.56482e-33
572	524	8.28468e-29	1								826	573	1.4643e-33
573	888	0	0								824	574	9.96082e-34
574	321	3.14378e-20	1								258	575	6.6682e-34
575	889	0	0								1142	576	3.02769e-34
576	451	2.55185e-25	1								326	577	2.51483e-34
577	890	0	0								804	578	1.72783e-34
578	482	1.9516e-26	1								692	579	1.0178e-34
579	891	0	0								916	580	7.62823e-35
580	546	1.38448e-30	1								124	581	5.24377e-35
581	892	0	0								642	582	4.19272e-35
582	165	1.018e-13	1								306	583	1.33297e-35
583	893	0	0								440	584	1.30851e-35
584	139	2.14445e-12	1								418	585	1.24257e-35
585	894	0	0								1028	586	1.01718e-35
586	435	1.19977e-24	1								1008	587	9.69637e-36
587	895	0	0								530	588	2.91244e-36
588	98	2.4229e-10	1								756	589	2.576e-36
589	896	0	0								32	590	6.34478e-37
590	22	0.000172115	1								144	591	4.33324e-37
591	897	0	0								1120	592	1.66421e-37
592	313	6.13958e-20	1								54	593	1.12311e-37
593	898	0	0								622	594	1.11446e-37
594	314	5.42196e-20	1								938	595	2.84401e-38
595	899	0	0								734	596	9.7846e-39
596	212	6.25664e-16	1								846	597	6.97219e-39
597	900	0	0								236	598	2.23189e-39
598	492	6.61743e-27	1								348	599	4.77339e-40
599	901	0	0								552	600	2.53653e-40
600	561	5.78625e-32	1								1050	601	1.04024e-41
601	902	0	0								1	602	0
602	434	1.20039e-24	1								3	603	0
603	903	0	0								5	604	0
604	174	3.54918e-14	1								7	605	0
605	904	0	0								9	606	0
606	270	2.63954e-18	1								11	607	0
607	905	0	0								13	608	0
608	372	3.72783e-22	1								15	609	0
609	906	0	0								17	610	0
610	27	5.99373e-05	1								19	611	0
611	907	0	0								21	612	0
612	86	1.77919e-09	1								23	613	0
613	908	0	0								25	614	0
614	469	5.44488e-26	1								27	615	0
615	909	0	0								29	616	0
616	148	6.2757e-13	1								31	617	0
617	910	0	0								33	618	0
618	186	1.03318e-14	1								35	619	0
619	911	0	0								37	620	0
620	544	1.80424e-30	1								39	621	0
621	912	0	0								41	622	0
622	594	1.11446e-37	1								43	623	0
623	913	0	0								45	624	0
624	329	1.20516e-20	1								47	625	0
625	914	0	0								49	626	0
626	249	1.91556e-17	1								51	627	0
627	915	0	0								53	628	0
628	450	2.6103e-25	1								55	629	0
629	916	0	0								57	630	0
630	203	1.34879e-15	1								59	631	0
631	917	0	0								61	632	0
632	20	0.00019601	1								63	633	0
633	918	0	0								65	634	0
634	215	5.15393e-16	1								67	635	0
635	919	0	0								69	636	0
636	292	3.56932e-19	1								71	637	0
637	920	0	0								73	638	0
638	65	3.47033e-08	1								75	639	0
639	921	0	0								77	640	0
640	256	8.68574e-18	1								79	641	0
641	922	0	0								81	642	0
642	582	4.19272e-35	1								83	643	0
643	923	0	0								85	644	0
644	560	8.05257e-32	1								87	645	0
645	924	0	0								89	646	0
646	335	7.48607e-21	1								91	647	0
647	925	0	0								93	648	0
648	369	4.55484e-22	1								95	649	0
649	926	0	0								97	650	0
650	519	1.9918e-28	1								99	651	0
651	927	0	0								101	652	0
652	109	8.93674e-11	1								103	653	0
653	928	0	0								105	654	0
654	83	3.12797e-09	1								107	655	0
655	929	0	0								109	656	0
656	396	3.59673e-23	1								111	657	0
657	930	0	0								113	658	0
658	115	2.8856e-11	1								115	659	0
659	931	0	0								117	660	0
660	50	5.20907e-07	1								119	661	0
661	932	0	0								121	662	0
662	378	2.47071e-22	1								123	663	0
663	933	0	0								125	664	0
664	428	1.91474e-24	1								127	665	0
665	934	0	0								129	666	0
666	507	7.52351e-28	1								131	667	0
667	935	0	0								133	668	0
668	406	1.12699e-23	1								135	669	0
669	936	0	0								137	670	0
670	508	7.21113e-28	1								139	671	0
671	937	0	0								141	672	0
672	367	4.79688e-22	1								143	673	0
673	938	0	0								145	674	0
674	95	4.55341e-10	1								147	675	0
675	939	0	0								149	676	0
676	208	1.03118e-15	1								151	677	0
677	940	0	0								153	678	0
678	343	3.75271e-21	1								155	679	0
679	941	0	0								157	680	0
680	24	0.000113507	1								159	681	0
681	942	0	0								161	682	0
682	113	6.56175e-11	1								163	683	0
683	943	0	0								165	684	0
684	506	9.2644e-28	1								167	685	0
685	944	0	0								169	686	0
686	262	5.96141e-18	1								171	687	0
687	945	0	0								173	688	0
688	315	4.77322e-20	1								175	689	0
689	946	0	0								177	690	0
690	505	9.75106e-28	1								179	691	0
691	947	0	0								181	692	0
692	579	1.0178e-34	1								183	693	0
693	948	0	0								185	694	0
694	248	2.13458e-17	1								187	695	0
695	949	0	0								189	696	0
696	156	2.66084e-13	1								191	697	0
697	950	0	0								193	698	0
698	391	7.12617e-23	1								195	699	0
699	951	0	0								197	700	0
700	169	6.61521e-14	1								199	701	0
701	952	0	0								201	702	0
702	3	0.0644812	1								203	703	0
703	953	0	0								205	704	0
704	223	2.85546e-16	1								207	705	0
705	954	0	0								209	706	0
706	351	1.95684e-21	1								211	707	0
707	955	0	0								213	708	0
708	154	3.04289e-13	1								215	709	0
709	956	0	0								217	710	0
710	361	6.74118e-22	1								219	711	0
711	957	0	0								221	712	0
712	566	9.05956e-33	1								223	713	0
713	958	0	0								225	714	0
714	527	5.10549e-29	1								227	715	0
715	959	0	0								229	716	0
716	228	1.72932e-16	1								231	717	0
717	960	0	0								233	718	0
718	266	3.73492e-18	1								235	719	0
719	961	0	0								237	720	0
720	485	1.33113e-26	1								239	721	0
721	962	0	0								241	722	0
722	70	2.44308e-08	1								243	723	0
723	963	0	0								245	724	0
724	52	2.44246e-07	1								247	725	0
725	964	0	0								249	726	0
726	382	1.43672e-22	1								251	727	0
727	965	0	0								253	728	0
728	160	2.05292e-13	1								255	729	0
729	966	0	0								257	730	0
730	112	7.83533e-11	1								259	731	0
731	967	0	0								261	732	0
732	459	1.16466e-25	1								263	733	0
733	968	0	0								265	734	0
734	596	9.7846e-39	1								267	735	0
735	969	0	0								269	736	0
736	429	1.90141e-24	1								271	737	0
737	970	0	0								273	738	0
738	287	4.12254e-19	1								275	739	0
739	971	0	0								277	740	0
740	427	2.08744e-24	1								279	741	0
741	972	0	0								281	742	0
742	310	9.4373e-20	1								283	743	0
743	973	0	0								285	744	0
744	38	4.28111e-06	1								287	745	0
745	974	0	0								289	746	0
746	168	7.34789e-14	1								291	747	0
747	975	0	0								293	748	0
748	362	6.73414e-22	1								295	749	0
749	976	0	0								297	750	0
750	49	6.24915e-07	1								299	751	0
751	977	0	0								301	752	0
752	162	1.34012e-13	1								303	753	0
753	978	0	0								305	754	0
754	543	1.82142e-30	1								307	755	0
755	979	0	0								309	756	0
756	589	2.576e-36	1								311	757	0
757	980	0	0								313	758	0
758	401	2.02463e-23	1								315	759	0
759	981	0	0								317	760	0
760	395	3.64124e-23	1								319	761	0
761	982	0	0								321	762	0
762	557	1.19881e-31	1								323	763	0
763	983	0	0								325	764	0
764	181	1.6266e-14	1								327	765	0
765	984	0	0								329	766	0
766	85	2.67903e-09	1								331	767	0
767	985	0	0								333	768	0
768	338	5.49289e-21	1								335	769	0
769	986	0	0								337	770	0
770	163	1.14022e-13	1								339	771	0
771	987	0	0								341	772	0
772	15	0.000863923	1								343	773	0
773	988	0	0								345	774	0
774	267	3.33338e-18	1								347	775	0
775	989	0	0								349	776	0
776	436	1.14029e-24	1								351	777	0
777	990	0	0								353	778	0
778	297	2.54753e-19	1								355	779	0
779	991	0	0								357	780	0
780	461	1.0732e-25	1								359	781	0
781	992	0	0								361	782	0
782	516	2.68797e-28	1								363	783	0
783	993	0	0								365	784	0
784	481	1.95307e-26	1								367	785	0
785	994	0	0								369	786	0
786	137	2.2156e-12	1								371	787	0
787	995	0	0								373	788	0
788	188	9.84747e-15	1								375	789	0
789	996	0	0								377	790	0
790	449	2.79604e-25	1								379	791	0
791	997	0	0								381	792	0
792	48	8.94405e-07	1								383	793	0
793	998	0	0								385	794	0
794	55	1.83338e-07	1								387	795	0
795	999	0	0								389	796	0
796	411	9.16464e-24	1								391	797	0
797	1000	0	0								393	798	0
798	237	8.16293e-17	1								395	799	0
799	1001	0	0								397	800	0
800	216	4.78158e-16	1								399	801	0
801	1002	0	0								401	802	0
802	532	2.8235e-29	1								403	803	0
803	1003	0	0								405	804	0
804	578	1.72783e-34	1								407	805	0
805	1004	0	0								409	806	0
806	348	2.52623e-21	1								411	807	0
807	1005	0	0								413	808	0
808	189	8.65492e-15	1								415	809	0
809	1006	0	0								417	810	0
810	352	1.71636e-21	1								419	811	0
811	1007	0	0								421	812	0
812	260	7.11541e-18	1								423	813	0
813	1008	0	0								425	814	0
814	8	0.00750594	1								427	815	0
815	1009	0	0								429	816	0
816	150	5.22091e-13	1								431	817	0
817	1010	0	0								433	818	0
818	405	1.21308e-23	1								435	819	0
819	1011	0	0								437	820	0
820	116	2.81396e-11	1								439	821	0
821	1012	0	0								441	822	0
822	244	2.65854e-17	1								443	823	0
823	1013	0	0								445	824	0
824	574	9.96082e-34	1								447	825	0
825	1014	0	0								449	826	0
826	573	1.4643e-33	1								451	827	0
827	1015	0	0								453	828	0
828	288	3.87479e-19	1								455	829	0
829	1016	0	0								457	830	0
830	281	6.49793e-19	1								459	831	0
831	1017	0	0								461	832	0
832	525	6.55595e-29	1								463	833	0
833	1018	0	0								465	834	0
834	128	4.86935e-12	1								467	835	0
835	1019	0	0								469	836	0
836	40	3.78607e-06	1								471	837	0
837	1020	0	0								473	838	0
838	311	8.47972e-20	1								475	839	0
839	1021	0	0								477	840	0
840	195	4.14773e-15	1								479	841	0
841	1022	0	0								481	842	0
842	61	6.48479e-08	1								483	843	0
843	1023	0	0								485	844	0
844	341	3.96666e-21	1								487	845	0
845	1024	0	0								489	846	0
846	597	6.97219e-39	1								491	847	0
847	1025	0	0								493	848	0
848	521	1.73459e-28	1								495	849	0
849	1026	0	0								497	850	0
850	340	4.32881e-21	1								499	851	0
851	1027	0	0								501	852	0
852	425	2.8206e-24	1								503	853	0
853	1028	0	0								505	854	0
854	422	4.09077e-24	1								507	855	0
855	1029	0	0								509	856	0
856	74	1.66454e-08	1								511	857	0
857	1030	0	0								513	858	0
858	133	3.11347e-12	1								515	859	0
859	1031	0	0								517	860	0
860	447	3.66554e-25	1								519	861	0
861	1032	0	0								521	862	0
862	60	7.73855e-08	1								523	863	0
863	1033	0	0								525	864	0
864	90	1.0687e-09	1								527	865	0
865	1034	0	0								529	866	0
866	472	4.66261e-26	1								531	867	0
867	1035	0	0								533	868	0
868	373	3.61814e-22	1								535	869	0
869	1036	0	0								537	870	0
870	476	2.85886e-26	1								539	871	0
871	1037	0	0								541	872	0
872	433	1.207e-24	1								543	873	0
873	1038	0	0								545	874	0
874	549	7.51209e-31	1								547	875	0
875	1039	0	0								549	876	0
876	274	1.72742e-18	1								551	877	0
877	1040	0	0								553	878	0
878	104	1.53594e-10	1								555	879	0
879	1041	0	0								557	880	0
880	290	3.62303e-19	1								559	881	0
881	1042	0	0								561	882	0
882	234	9.76876e-17	1								563	883	0
883	1043	0	0								565	884	0
884	5	0.0438461	1								567	885	0
885	1044	0	0								569	886	0
886	180	2.44331e-14	1								571	887	0
887	1045	0	0								573	888	0
888	475	3.21806e-26	1								575	889	0
889	1046	0	0								577	890	0
890	230	1.42316e-16	1								579	891	0
891	1047	0	0								581	892	0
892	376	3.00227e-22	1								583	893	0
893	1048	0	0								585	894	0
894	531	2.8441e-29	1								587	895	0
895	1049	0	0								589	896	0
896	552	5.29309e-31	1								591	897	0
897	1050	0	0								593	898	0
898	196	3.62401e-15	1								595	899	0
899	1051	0	0								597	900	0
900	190	8.37679e-15	1								599	901	0
901	1052	0	0								601	902	0
902	486	1.27012e-26	1								603	903	0
903	1053	0	0								605	904	0
904	96	3.86744e-10	1								607	905	0
905	1054	0	0								609	906	0
906	23	0.000153468	1								611	907	0
907	1055	0	0								613	908	0
908	316	4.73244e-20	1								615	909	0
909	1056	0	0								617	910	0
910	254	1.52503e-17	1								619	911	0
911	1057	0	0								621	912	0
912	146	7.96007e-13	1								623	913	0
913	1058	0	0								625	914	0
914	444	4.60403e-25	1								627	915	0
915	1059	0	0								629	916	0
916	580	7.62823e-35	1								631	917	0
917	1060	0	0								633	918	0
918	453	1.87919e-25	1								635	919	0
919	1061	0	0								637	920	0
920	232	1.11382e-16	1								639	921	0
921	1062	0	0								641	922	0
922	331	1.18088e-20	1								643	923	0
923	1063	0	0								645	924	0
924	371	3.95271e-22	1								647	925	0
925	1064	0	0								649	926	0
926	30	1.20478e-05	1								651	927	0
927	1065	0	0								653	928	0
928	106	1.27592e-10	1								655	929	0
929	1066	0	0								657	930	0
930	474	3.32528e-26	1								659	931	0
931	1067	0	0								661	932	0
932	99	2.29384e-10	1								663	933	0
933	1068	0	0								665	934	0
934	151	4.68716e-13	1								667	935	0
935	1069	0	0								669	936	0
936	530	2.8798e-29	1								671	937	0
937	1070	0	0								673	938	0
938	595	2.84401e-38	1								675	939	0
939	1071	0	0								677	940	0
940	374	3.6045e-22	1								679	941	0
941	1072	0	0								681	942	0
942	320	3.37377e-20	1								683	943	0
943	1073	0	0								685	944	0
944	503	1.15576e-27	1								687	945	0
945	1074	0	0								689	946	0
946	214	5.48118e-16	1								691	947	0
947	1075	0	0								693	948	0
948	46	9.36925e-07	1								695	949	0
949	1076	0	0								697	950	0
950	250	1.79988e-17	1								699	951	0
951	1077	0	0								701	952	0
952	251	1.68613e-17	1								703	953	0
953	1078	0	0								705	954	0
954	32	7.89352e-06	1								707	955	0
955	1079	0	0								709	956	0
956	238	7.43707e-17	1								711	957	0
957	1080	0	0								713	958	0
958	539	6.63918e-30	1								715	959	0
959	1081	0	0								717	960	0
960	565	1.00554e-32	1								719	961	0
961	1082	0	0								721	962	0
962	399	2.49189e-23	1								723	963	0
963	1083	0	0								725	964	0
964	440	6.33997e-25	1								727	965	0
965	1084	0	0								729	966	0
966	522	1.12959e-28	1								731	967	0
967	1085	0	0								733	968	0
968	125	8.74733e-12	1								735	969	0
969	1086	0	0								737	970	0
970	118	2.3374e-11	1								739	971	0
971	1087	0	0								741	972	0
972	439	7.87068e-25	1								743	973	0
973	1088	0	0								745	974	0
974	91	7.59956e-10	1								747	975	0
975	1089	0	0								749	976	0
976	39	3.86858e-06	1								751	977	0
977	1090	0	0								753	978	0
978	360	6.91893e-22	1								755	979	0
979	1091	0	0								757	980	0
980	342	3.78346e-21	1								759	981	0
981	1092	0	0								761	982	0
982	282	6.10746e-19	1								763	983	0
983	1093	0	0								765	984	0
984	479	2.0662e-26	1								767	985	0
985	1094	0	0								769	986	0
986	548	1.02185e-30	1								771	987	0
987	1095	0	0								773	988	0
988	384	1.16233e-22	1								775	989	0
989	1096	0	0								777	990	0
990	135	2.42385e-12	1								779	991	0
991	1097	0	0								781	992	0
992	257	8.66583e-18	1								783	993	0
993	1098	0	0								785	994	0
994	332	1.17059e-20	1								787	995	0
995	1099	0	0								789	996	0
996	14	0.00128345	1								791	997	0
997	1100	0	0								793	998	0
998	111	8.58983e-11	1								795	999	0
999	1101	0	0								797	1000	0
1000	502	1.17773e-27	1								799	1001	0
1001	1102	0	0								801	1002	0
1002	184	1.06184e-14	1								803	1003	0
1003	1103	0	0								805	1004	0
1004	253	1.62902e-17	1								807	1005	0
1005	1104	0	0								809	1006	0
1006	547	1.31228e-30	1								811	1007	0
1007	1105	0	0								813	1008	0
1008	587	9.69637e-36	1								815	1009	0
1009	1106	0	0								817	1010	0
1010	276	1.30454e-18	1								819	1011	0
1011	1107	0	0								821	1012	0
1012	210	8.14766e-16	1								823	1013	0
1013	1108	0	0								825	1014	0
1014	443	5.33003e-25	1								827	1015	0
1015	1109	0	0								829	1016	0
1016	170	6.44238e-14	1								831	1017	0
1017	1110	0	0								833	1018	0
1018	11	0.00297427	1								835	1019	0
1019	1111	0	0								837	1020	0
1020	233	1.01017e-16	1								839	1021	0
1021	1112	0	0								841	1022	0
1022	296	2.56139e-19	1								843	1023	0
1023	1113	0	0								845	1024	0
1024	97	2.86891e-10	1								847	1025	0
1025	1114	0	0								849	1026	0
1026	322	2.34356e-20	1								851	1027	0
1027	1115	0	0								853	1028	0
1028	586	1.01718e-35	1								855	1029	0
1029	1116	0	0								857	1030	0
1030	538	9.22773e-30	1								859	1031	0
1031	1117	0	0								861	1032	0
1032	280	6.83073e-19	1								863	1033	0
1033	1118	0	0								865	1034	0
1034	333	1.02633e-20	1								867	1035	0
1035	1119	0	0								869	1036	0
1036	487	1.26431e-26	1								871	1037	0
1037	1120	0	0								873	1038	0
1038	77	5.6236e-09	1								875	1039	0
1039	1121	0	0								877	1040	0
1040	76	6.70922e-09	1								879	1041	0
1041	1122	0	0								881	1042	0
1042	408	1.01876e-23	1								883	1043	0
1043	1123	0	0								885	1044	0
1044	120	1.99022e-11	1								887	1045	0
1045	1124	0	0								889	1046	0
1046	81	3.67364e-09	1								891	1047	0
1047	1125	0	0								893	1048	0
1048	437	1.08742e-24	1								895	1049	0
1049	1126	0	0								897	1050	0
1050	601	1.04024e-41	1								899	1051	0
1051	1127	0	0								901	1052	0
1052	464	9.45704e-26	1								903	1053	0
1053	1128	0	0								905	1054	0
1054	359	7.58931e-22	1								907	1055	0
1055	1129	0	0								909	1056	0
1056	494	6.27729e-27	1								911	1057	0
1057	1130	0	0								913	1058	0
1058	318	3.80428e-20	1								915	1059	0
1059	1131	0	0								917	1060	0
1060	69	2.48909e-08	1								919	1061	0
1061	1132	0	0								921	1062	0
1062	202	1.41436e-15	1								923	1063	0
1063	1133	0	0								925	1064	0
1064	326	1.81217e-20	1								927	1065	0
1065	1134	0	0								929	1066	0
1066	28	5.35094e-05	1								931	1067	0
1067	1135	0	0								933	1068	0
1068	147	7.67773e-13	1								935	1069	0
1069	1136	0	0								937	1070	0
1070	540	6.53119e-30	1								939	1071	0
1071	1137	0	0								941	1072	0
1072	328	1.51153e-20	1								943	1073	0
1073	1138	0	0								945	1074	0
1074	467	8.29389e-26	1								947	1075	0
1075	1139	0	0								949	1076	0
1076	473	4.58432e-26	1								951	1077	0
1077	1140	0	0								953	1078	0
1078	571	2.33695e-33	1								955	1079	0
1079	1141	0	0								957	1080	0
1080	199	1.99766e-15	1								959	1081	0
1081	1142	0	0								961	1082	0
1082	126	7.78585e-12	1								963	1083	0
1083	1143	0	0								965	1084	0
1084	388	7.83523e-23	1								967	1085	0
1085	1144	0	0								969	1086	0
1086	141	1.26636e-12	1								971	1087	0
1087	1145	0	0								973	1088	0
1088	9	0.00453268	1								975	1089	0
1089	1146	0	0								977	1090	0
1090	263	5.73575e-18	1								979	1091	0
1091	1147	0	0								981	1092	0
1092	366	4.91833e-22	1								983	1093	0
1093	1148	0	0								985	1094	0
1094	209	8.74053e-16	1								987	1095	0
1095	1149	0	0								989	1096	0
1096	445	4.47672e-25	1								991	1097	0
1097	1150	0	0								993	1098	0
1098	555	2.7424e-31	1								995	1099	0
1099	1151	0	0								997	1100	0
1100	498	5.18409e-27	1								999	1101	0
1101	1152	0	0								1001	1102	0
1102	183	1.48949e-14	1								1003	1103	0
1103	1153	0	0								1005	1104	0
1104	241	4.32472e-17	1								1007	1105	0
1105	1154	0	0								1009	1106	0
1106	442	5.63024e-25	1								1011	1107	0
1107	1155	0	0								1013	1108	0
1108	47	9.0337e-07	1								1015	1109	0
1109	1156	0	0								1017	1110	0
1110	56	1.02716e-07	1								1019	1111	0
1111	1157	0	0								1021	1112	0
1112	419	5.77113e-24	1								1023	1113	0
1113	1158	0	0								1025	1114	0
1114	175	3.49155e-14	1								1027	1115	0
1115	1159	0	0								1029	1116	0
1116	159	2.24886e-13	1								1031	1117	0
1117	1160	0	0								1033	1118	0
1118	520	1.77722e-28	1								1035	1119	0
1119	1161	0	0								1037	1120	0
1120	592	1.66421e-37	1								1039	1121	0
1121	1162	0	0								1041	1122	0
1122	379	2.1674e-22	1								1043	1123	0
1123	1163	0	0								1045	1124	0
1124	245	2.48819e-17	1								1047	1125	0
1125	1164	0	0								1049	1126	0
1126	413	8.57803e-24	1								1051	1127	0
1127	1165	0	0								1053	1128	0
1128	264	5.53852e-18	1								1055	1129	0
1129	1166	0	0								1057	1130	0
1130	21	0.000182061	1								1059	1131	0
1131	1167	0	0								1061	1132	0
1132	173	3.68434e-14	1								1063	1133	0
1133	1168	0	0								1065	1134	0
1134	358	9.28946e-22	1								1067	1135	0
1135	1169	0	0								1069	1136	0
1136	72	1.79986e-08	1								1071	1137	0
1137	1170	0	0								1073	1138	0
1138	213	5.91711e-16	1								1075	1139	0
1139	1171	0	0								1077	1140	0
1140	569	4.92565e-33	1								1079	1141	0
1141	1172	0	0								1081	1142	0
1142	576	3.02769e-34	1								1083	1143	0
1143	1173	0	0								1085	1144	0
1144	349	2.14429e-21	1								1087	1145	0
1145	1174	0	0								1089	1146	0
1146	355	1.40415e-21	1								1091	1147	0
1147	1175	0	0								1093	1148	0
1148	551	5.31103e-31	1								1095	1149	0
1149	1176	0	0								1097	1150	0
1150	142	1.20221e-12	1								1099	1151	0
1151	1177	0	0								1101	1152	0
1152	63	4.04929e-08	1								1103	1153	0
1153	1178	0	0								1105	1154	0
1154	346	2.93023e-21	1								1107	1155	0
1155	1179	0	0								1109	1156	0
1156	161	1.95083e-13	1								1111	1157	0
1157	1180	0	0								1113	1158	0
1158	31	1.01249e-05	1								1115	1159	0
1159	1181	0	0								1117	1160	0
1160	323	2.33858e-20	1								1119	1161	0
1161	1182	0	0								1121	1162	0
1162	471	5.20838e-26	1								1123	1163	0
1163	1183	0	0								1125	1164	0
1164	535	1.20668e-29	1								1127	1165	0
1165	1184	0	0								1129	1166	0
1166	412	8.80102e-24	1								1131	1167	0
1167	1185	0	0								1133	1168	0
1168	496	5.69636e-27	1								1135	1169	0
1169	1186	0	0								1137	1170	0
1170	430	1.67868e-24	1								1139	1171	0
1171	1187	0	0								1141	1172	0
1172	103	1.67774e-10	1								1143	1173	0
1173	1188	0	0								1145	1174	0
1174	176	3.37874e-14	1								1147	1175	0
1175	1189	0	0								1149	1176	0
1176	421	4.9695e-24	1								1151	1177	0
1177	1190	0	0								1153	1178	0
1178	44	2.10793e-06	1								1155	1179	0
1179	1191	0	0								1157	1180	0
1180	79	4.00159e-09	1								1159	1181	0
1181	1192	0	0								1161	1182	0
1182	462	1.01993e-25	1								1163	1183	0
1183	1193	0	0								1165	1184	0
1184	277	1.18264e-18	1								1167	1185	0
1185	1194	0	0								1169	1186	0
1186	291	3.61453e-19	1								1171	1187	0
1187	1195	0	0								1173	1188	0
1188	500	1.5073e-27	1								1175	1189	0
1189	1196	0	0								1177	1190	0
1190	572	1.56482e-33	1								1179	1191	0
1191	1197	0	0								1181	1192	0
1192	298	2.52791e-19	1								1183	1193	0
1193	1198	0	0								1185	1194	0
1194	152	4.20888e-13	1								1187	1195	0
1195	1199	0	0								1189	1196	0
1196	345	3.4428e-21	1								1191	1197	0
1197	1200	0	0								1193	1198	0
1198	225	2.36826e-16	1								1195	1199	0
1199	1201	0	0								1197	1200	0
1200	2	0.122319	1								1199	1201	0

## Sheet: EMERGED by Terhardt
CENTS	Decreasing order of magnitudes	Magnitudes					CENTS	Decreasing order of magnitudes	Magnitudes
0	1	0.998631					0	1	0.998631
1	7	0					1200	2	0.133498
2	8	0					702	3	0.0624921
3	9	0					498	4	0.0505876
4	10	0					884	5	0.0455288
5	11	0					386	6	0.040596
6	12	0					1	7	0
7	13	0					2	8	0
8	14	0					3	9	0
9	15	0					4	10	0
10	16	0					5	11	0
11	17	0					6	12	0
12	18	0					7	13	0
13	19	0					8	14	0
14	20	0					9	15	0
15	21	0					10	16	0
16	22	0					11	17	0
17	23	0					12	18	0
18	24	0					13	19	0
19	25	0					14	20	0
20	26	0					15	21	0
21	27	0					16	22	0
22	28	0					17	23	0
23	29	0					18	24	0
24	30	0					19	25	0
25	31	0					20	26	0
26	32	0					21	27	0
27	33	0					22	28	0
28	34	0					23	29	0
29	35	0					24	30	0
30	36	0					25	31	0
31	37	0					26	32	0
32	38	0					27	33	0
33	39	0					28	34	0
34	40	0					29	35	0
35	41	0					30	36	0
36	42	0					31	37	0
37	43	0					32	38	0
38	44	0					33	39	0
39	45	0					34	40	0
40	46	0					35	41	0
41	47	0					36	42	0
42	48	0					37	43	0
43	49	0					38	44	0
44	50	0					39	45	0
45	51	0					40	46	0
46	52	0					41	47	0
47	53	0					42	48	0
48	54	0					43	49	0
49	55	0					44	50	0
50	56	0					45	51	0
51	57	0					46	52	0
52	58	0					47	53	0
53	59	0					48	54	0
54	60	0					49	55	0
55	61	0					50	56	0
56	62	0					51	57	0
57	63	0					52	58	0
58	64	0					53	59	0
59	65	0					54	60	0
60	66	0					55	61	0
61	67	0					56	62	0
62	68	0					57	63	0
63	69	0					58	64	0
64	70	0					59	65	0
65	71	0					60	66	0
66	72	0					61	67	0
67	73	0					62	68	0
68	74	0					63	69	0
69	75	0					64	70	0
70	76	0					65	71	0
71	77	0					66	72	0
72	78	0					67	73	0
73	79	0					68	74	0
74	80	0					69	75	0
75	81	0					70	76	0
76	82	0					71	77	0
77	83	0					72	78	0
78	84	0					73	79	0
79	85	0					74	80	0
80	86	0					75	81	0
81	87	0					76	82	0
82	88	0					77	83	0
83	89	0					78	84	0
84	90	0					79	85	0
85	91	0					80	86	0
86	92	0					81	87	0
87	93	0					82	88	0
88	94	0					83	89	0
89	95	0					84	90	0
90	96	0					85	91	0
91	97	0					86	92	0
92	98	0					87	93	0
93	99	0					88	94	0
94	100	0					89	95	0
95	101	0					90	96	0
96	102	0					91	97	0
97	103	0					92	98	0
98	104	0					93	99	0
99	105	0					94	100	0
100	106	0					95	101	0
101	107	0					96	102	0
102	108	0					97	103	0
103	109	0					98	104	0
104	110	0					99	105	0
105	111	0					100	106	0
106	112	0					101	107	0
107	113	0					102	108	0
108	114	0					103	109	0
109	115	0					104	110	0
110	116	0					105	111	0
111	117	0					106	112	0
112	118	0					107	113	0
113	119	0					108	114	0
114	120	0					109	115	0
115	121	0					110	116	0
116	122	0					111	117	0
117	123	0					112	118	0
118	124	0					113	119	0
119	125	0					114	120	0
120	126	0					115	121	0
121	127	0					116	122	0
122	128	0					117	123	0
123	129	0					118	124	0
124	130	0					119	125	0
125	131	0					120	126	0
126	132	0					121	127	0
127	133	0					122	128	0
128	134	0					123	129	0
129	135	0					124	130	0
130	136	0					125	131	0
131	137	0					126	132	0
132	138	0					127	133	0
133	139	0					128	134	0
134	140	0					129	135	0
135	141	0					130	136	0
136	142	0					131	137	0
137	143	0					132	138	0
138	144	0					133	139	0
139	145	0					134	140	0
140	146	0					135	141	0
141	147	0					136	142	0
142	148	0					137	143	0
143	149	0					138	144	0
144	150	0					139	145	0
145	151	0					140	146	0
146	152	0					141	147	0
147	153	0					142	148	0
148	154	0					143	149	0
149	155	0					144	150	0
150	156	0					145	151	0
151	157	0					146	152	0
152	158	0					147	153	0
153	159	0					148	154	0
154	160	0					149	155	0
155	161	0					150	156	0
156	162	0					151	157	0
157	163	0					152	158	0
158	164	0					153	159	0
159	165	0					154	160	0
160	166	0					155	161	0
161	167	0					156	162	0
162	168	0					157	163	0
163	169	0					158	164	0
164	170	0					159	165	0
165	171	0					160	166	0
166	172	0					161	167	0
167	173	0					162	168	0
168	174	0					163	169	0
169	175	0					164	170	0
170	176	0					165	171	0
171	177	0					166	172	0
172	178	0					167	173	0
173	179	0					168	174	0
174	180	0					169	175	0
175	181	0					170	176	0
176	182	0					171	177	0
177	183	0					172	178	0
178	184	0					173	179	0
179	185	0					174	180	0
180	186	0					175	181	0
181	187	0					176	182	0
182	188	0					177	183	0
183	189	0					178	184	0
184	190	0					179	185	0
185	191	0					180	186	0
186	192	0					181	187	0
187	193	0					182	188	0
188	194	0					183	189	0
189	195	0					184	190	0
190	196	0					185	191	0
191	197	0					186	192	0
192	198	0					187	193	0
193	199	0					188	194	0
194	200	0					189	195	0
195	201	0					190	196	0
196	202	0					191	197	0
197	203	0					192	198	0
198	204	0					193	199	0
199	205	0					194	200	0
200	206	0					195	201	0
201	207	0					196	202	0
202	208	0					197	203	0
203	209	0					198	204	0
204	210	0					199	205	0
205	211	0					200	206	0
206	212	0					201	207	0
207	213	0					202	208	0
208	214	0					203	209	0
209	215	0					204	210	0
210	216	0					205	211	0
211	217	0					206	212	0
212	218	0					207	213	0
213	219	0					208	214	0
214	220	0					209	215	0
215	221	0					210	216	0
216	222	0					211	217	0
217	223	0					212	218	0
218	224	0					213	219	0
219	225	0					214	220	0
220	226	0					215	221	0
221	227	0					216	222	0
222	228	0					217	223	0
223	229	0					218	224	0
224	230	0					219	225	0
225	231	0					220	226	0
226	232	0					221	227	0
227	233	0					222	228	0
228	234	0					223	229	0
229	235	0					224	230	0
230	236	0					225	231	0
231	237	0					226	232	0
232	238	0					227	233	0
233	239	0					228	234	0
234	240	0					229	235	0
235	241	0					230	236	0
236	242	0					231	237	0
237	243	0					232	238	0
238	244	0					233	239	0
239	245	0					234	240	0
240	246	0					235	241	0
241	247	0					236	242	0
242	248	0					237	243	0
243	249	0					238	244	0
244	250	0					239	245	0
245	251	0					240	246	0
246	252	0					241	247	0
247	253	0					242	248	0
248	254	0					243	249	0
249	255	0					244	250	0
250	256	0					245	251	0
251	257	0					246	252	0
252	258	0					247	253	0
253	259	0					248	254	0
254	260	0					249	255	0
255	261	0					250	256	0
256	262	0					251	257	0
257	263	0					252	258	0
258	264	0					253	259	0
259	265	0					254	260	0
260	266	0					255	261	0
261	267	0					256	262	0
262	268	0					257	263	0
263	269	0					258	264	0
264	270	0					259	265	0
265	271	0					260	266	0
266	272	0					261	267	0
267	273	0					262	268	0
268	274	0					263	269	0
269	275	0					264	270	0
270	276	0					265	271	0
271	277	0					266	272	0
272	278	0					267	273	0
273	279	0					268	274	0
274	280	0					269	275	0
275	281	0					270	276	0
276	282	0					271	277	0
277	283	0					272	278	0
278	284	0					273	279	0
279	285	0					274	280	0
280	286	0					275	281	0
281	287	0					276	282	0
282	288	0					277	283	0
283	289	0					278	284	0
284	290	0					279	285	0
285	291	0					280	286	0
286	292	0					281	287	0
287	293	0					282	288	0
288	294	0					283	289	0
289	295	0					284	290	0
290	296	0					285	291	0
291	297	0					286	292	0
292	298	0					287	293	0
293	299	0					288	294	0
294	300	0					289	295	0
295	301	0					290	296	0
296	302	0					291	297	0
297	303	0					292	298	0
298	304	0					293	299	0
299	305	0					294	300	0
300	306	0					295	301	0
301	307	0					296	302	0
302	308	0					297	303	0
303	309	0					298	304	0
304	310	0					299	305	0
305	311	0					300	306	0
306	312	0					301	307	0
307	313	0					302	308	0
308	314	0					303	309	0
309	315	0					304	310	0
310	316	0					305	311	0
311	317	0					306	312	0
312	318	0					307	313	0
313	319	0					308	314	0
314	320	0					309	315	0
315	321	0					310	316	0
316	322	0					311	317	0
317	323	0					312	318	0
318	324	0					313	319	0
319	325	0					314	320	0
320	326	0					315	321	0
321	327	0					316	322	0
322	328	0					317	323	0
323	329	0					318	324	0
324	330	0					319	325	0
325	331	0					320	326	0
326	332	0					321	327	0
327	333	0					322	328	0
328	334	0					323	329	0
329	335	0					324	330	0
330	336	0					325	331	0
331	337	0					326	332	0
332	338	0					327	333	0
333	339	0					328	334	0
334	340	0					329	335	0
335	341	0					330	336	0
336	342	0					331	337	0
337	343	0					332	338	0
338	344	0					333	339	0
339	345	0					334	340	0
340	346	0					335	341	0
341	347	0					336	342	0
342	348	0					337	343	0
343	349	0					338	344	0
344	350	0					339	345	0
345	351	0					340	346	0
346	352	0					341	347	0
347	353	0					342	348	0
348	354	0					343	349	0
349	355	0					344	350	0
350	356	0					345	351	0
351	357	0					346	352	0
352	358	0					347	353	0
353	359	0					348	354	0
354	360	0					349	355	0
355	361	0					350	356	0
356	362	0					351	357	0
357	363	0					352	358	0
358	364	0					353	359	0
359	365	0					354	360	0
360	366	0					355	361	0
361	367	0					356	362	0
362	368	0					357	363	0
363	369	0					358	364	0
364	370	0					359	365	0
365	371	0					360	366	0
366	372	0					361	367	0
367	373	0					362	368	0
368	374	0					363	369	0
369	375	0					364	370	0
370	376	0					365	371	0
371	377	0					366	372	0
372	378	0					367	373	0
373	379	0					368	374	0
374	380	0					369	375	0
375	381	0					370	376	0
376	382	0					371	377	0
377	383	0					372	378	0
378	384	0					373	379	0
379	385	0					374	380	0
380	386	0					375	381	0
381	387	0					376	382	0
382	388	0					377	383	0
383	389	0					378	384	0
384	390	0					379	385	0
385	391	0					380	386	0
386	6	0.040596					381	387	0
387	392	0					382	388	0
388	393	0					383	389	0
389	394	0					384	390	0
390	395	0					385	391	0
391	396	0					387	392	0
392	397	0					388	393	0
393	398	0					389	394	0
394	399	0					390	395	0
395	400	0					391	396	0
396	401	0					392	397	0
397	402	0					393	398	0
398	403	0					394	399	0
399	404	0					395	400	0
400	405	0					396	401	0
401	406	0					397	402	0
402	407	0					398	403	0
403	408	0					399	404	0
404	409	0					400	405	0
405	410	0					401	406	0
406	411	0					402	407	0
407	412	0					403	408	0
408	413	0					404	409	0
409	414	0					405	410	0
410	415	0					406	411	0
411	416	0					407	412	0
412	417	0					408	413	0
413	418	0					409	414	0
414	419	0					410	415	0
415	420	0					411	416	0
416	421	0					412	417	0
417	422	0					413	418	0
418	423	0					414	419	0
419	424	0					415	420	0
420	425	0					416	421	0
421	426	0					417	422	0
422	427	0					418	423	0
423	428	0					419	424	0
424	429	0					420	425	0
425	430	0					421	426	0
426	431	0					422	427	0
427	432	0					423	428	0
428	433	0					424	429	0
429	434	0					425	430	0
430	435	0					426	431	0
431	436	0					427	432	0
432	437	0					428	433	0
433	438	0					429	434	0
434	439	0					430	435	0
435	440	0					431	436	0
436	441	0					432	437	0
437	442	0					433	438	0
438	443	0					434	439	0
439	444	0					435	440	0
440	445	0					436	441	0
441	446	0					437	442	0
442	447	0					438	443	0
443	448	0					439	444	0
444	449	0					440	445	0
445	450	0					441	446	0
446	451	0					442	447	0
447	452	0					443	448	0
448	453	0					444	449	0
449	454	0					445	450	0
450	455	0					446	451	0
451	456	0					447	452	0
452	457	0					448	453	0
453	458	0					449	454	0
454	459	0					450	455	0
455	460	0					451	456	0
456	461	0					452	457	0
457	462	0					453	458	0
458	463	0					454	459	0
459	464	0					455	460	0
460	465	0					456	461	0
461	466	0					457	462	0
462	467	0					458	463	0
463	468	0					459	464	0
464	469	0					460	465	0
465	470	0					461	466	0
466	471	0					462	467	0
467	472	0					463	468	0
468	473	0					464	469	0
469	474	0					465	470	0
470	475	0					466	471	0
471	476	0					467	472	0
472	477	0					468	473	0
473	478	0					469	474	0
474	479	0					470	475	0
475	480	0					471	476	0
476	481	0					472	477	0
477	482	0					473	478	0
478	483	0					474	479	0
479	484	0					475	480	0
480	485	0					476	481	0
481	486	0					477	482	0
482	487	0					478	483	0
483	488	0					479	484	0
484	489	0					480	485	0
485	490	0					481	486	0
486	491	0					482	487	0
487	492	0					483	488	0
488	493	0					484	489	0
489	494	0					485	490	0
490	495	0					486	491	0
491	496	0					487	492	0
492	497	0					488	493	0
493	498	0					489	494	0
494	499	0					490	495	0
495	500	0					491	496	0
496	501	0					492	497	0
497	502	0					493	498	0
498	4	0.0505876					494	499	0
499	503	0					495	500	0
500	504	0					496	501	0
501	505	0					497	502	0
502	506	0					499	503	0
503	507	0					500	504	0
504	508	0					501	505	0
505	509	0					502	506	0
506	510	0					503	507	0
507	511	0					504	508	0
508	512	0					505	509	0
509	513	0					506	510	0
510	514	0					507	511	0
511	515	0					508	512	0
512	516	0					509	513	0
513	517	0					510	514	0
514	518	0					511	515	0
515	519	0					512	516	0
516	520	0					513	517	0
517	521	0					514	518	0
518	522	0					515	519	0
519	523	0					516	520	0
520	524	0					517	521	0
521	525	0					518	522	0
522	526	0					519	523	0
523	527	0					520	524	0
524	528	0					521	525	0
525	529	0					522	526	0
526	530	0					523	527	0
527	531	0					524	528	0
528	532	0					525	529	0
529	533	0					526	530	0
530	534	0					527	531	0
531	535	0					528	532	0
532	536	0					529	533	0
533	537	0					530	534	0
534	538	0					531	535	0
535	539	0					532	536	0
536	540	0					533	537	0
537	541	0					534	538	0
538	542	0					535	539	0
539	543	0					536	540	0
540	544	0					537	541	0
541	545	0					538	542	0
542	546	0					539	543	0
543	547	0					540	544	0
544	548	0					541	545	0
545	549	0					542	546	0
546	550	0					543	547	0
547	551	0					544	548	0
548	552	0					545	549	0
549	553	0					546	550	0
550	554	0					547	551	0
551	555	0					548	552	0
552	556	0					549	553	0
553	557	0					550	554	0
554	558	0					551	555	0
555	559	0					552	556	0
556	560	0					553	557	0
557	561	0					554	558	0
558	562	0					555	559	0
559	563	0					556	560	0
560	564	0					557	561	0
561	565	0					558	562	0
562	566	0					559	563	0
563	567	0					560	564	0
564	568	0					561	565	0
565	569	0					562	566	0
566	570	0					563	567	0
567	571	0					564	568	0
568	572	0					565	569	0
569	573	0					566	570	0
570	574	0					567	571	0
571	575	0					568	572	0
572	576	0					569	573	0
573	577	0					570	574	0
574	578	0					571	575	0
575	579	0					572	576	0
576	580	0					573	577	0
577	581	0					574	578	0
578	582	0					575	579	0
579	583	0					576	580	0
580	584	0					577	581	0
581	585	0					578	582	0
582	586	0					579	583	0
583	587	0					580	584	0
584	588	0					581	585	0
585	589	0					582	586	0
586	590	0					583	587	0
587	591	0					584	588	0
588	592	0					585	589	0
589	593	0					586	590	0
590	594	0					587	591	0
591	595	0					588	592	0
592	596	0					589	593	0
593	597	0					590	594	0
594	598	0					591	595	0
595	599	0					592	596	0
596	600	0					593	597	0
597	601	0					594	598	0
598	602	0					595	599	0
599	603	0					596	600	0
600	604	0					597	601	0
601	605	0					598	602	0
602	606	0					599	603	0
603	607	0					600	604	0
604	608	0					601	605	0
605	609	0					602	606	0
606	610	0					603	607	0
607	611	0					604	608	0
608	612	0					605	609	0
609	613	0					606	610	0
610	614	0					607	611	0
611	615	0					608	612	0
612	616	0					609	613	0
613	617	0					610	614	0
614	618	0					611	615	0
615	619	0					612	616	0
616	620	0					613	617	0
617	621	0					614	618	0
618	622	0					615	619	0
619	623	0					616	620	0
620	624	0					617	621	0
621	625	0					618	622	0
622	626	0					619	623	0
623	627	0					620	624	0
624	628	0					621	625	0
625	629	0					622	626	0
626	630	0					623	627	0
627	631	0					624	628	0
628	632	0					625	629	0
629	633	0					626	630	0
630	634	0					627	631	0
631	635	0					628	632	0
632	636	0					629	633	0
633	637	0					630	634	0
634	638	0					631	635	0
635	639	0					632	636	0
636	640	0					633	637	0
637	641	0					634	638	0
638	642	0					635	639	0
639	643	0					636	640	0
640	644	0					637	641	0
641	645	0					638	642	0
642	646	0					639	643	0
643	647	0					640	644	0
644	648	0					641	645	0
645	649	0					642	646	0
646	650	0					643	647	0
647	651	0					644	648	0
648	652	0					645	649	0
649	653	0					646	650	0
650	654	0					647	651	0
651	655	0					648	652	0
652	656	0					649	653	0
653	657	0					650	654	0
654	658	0					651	655	0
655	659	0					652	656	0
656	660	0					653	657	0
657	661	0					654	658	0
658	662	0					655	659	0
659	663	0					656	660	0
660	664	0					657	661	0
661	665	0					658	662	0
662	666	0					659	663	0
663	667	0					660	664	0
664	668	0					661	665	0
665	669	0					662	666	0
666	670	0					663	667	0
667	671	0					664	668	0
668	672	0					665	669	0
669	673	0					666	670	0
670	674	0					667	671	0
671	675	0					668	672	0
672	676	0					669	673	0
673	677	0					670	674	0
674	678	0					671	675	0
675	679	0					672	676	0
676	680	0					673	677	0
677	681	0					674	678	0
678	682	0					675	679	0
679	683	0					676	680	0
680	684	0					677	681	0
681	685	0					678	682	0
682	686	0					679	683	0
683	687	0					680	684	0
684	688	0					681	685	0
685	689	0					682	686	0
686	690	0					683	687	0
687	691	0					684	688	0
688	692	0					685	689	0
689	693	0					686	690	0
690	694	0					687	691	0
691	695	0					688	692	0
692	696	0					689	693	0
693	697	0					690	694	0
694	698	0					691	695	0
695	699	0					692	696	0
696	700	0					693	697	0
697	701	0					694	698	0
698	702	0					695	699	0
699	703	0					696	700	0
700	704	0					697	701	0
701	705	0					698	702	0
702	3	0.0624921					699	703	0
703	706	0					700	704	0
704	707	0					701	705	0
705	708	0					703	706	0
706	709	0					704	707	0
707	710	0					705	708	0
708	711	0					706	709	0
709	712	0					707	710	0
710	713	0					708	711	0
711	714	0					709	712	0
712	715	0					710	713	0
713	716	0					711	714	0
714	717	0					712	715	0
715	718	0					713	716	0
716	719	0					714	717	0
717	720	0					715	718	0
718	721	0					716	719	0
719	722	0					717	720	0
720	723	0					718	721	0
721	724	0					719	722	0
722	725	0					720	723	0
723	726	0					721	724	0
724	727	0					722	725	0
725	728	0					723	726	0
726	729	0					724	727	0
727	730	0					725	728	0
728	731	0					726	729	0
729	732	0					727	730	0
730	733	0					728	731	0
731	734	0					729	732	0
732	735	0					730	733	0
733	736	0					731	734	0
734	737	0					732	735	0
735	738	0					733	736	0
736	739	0					734	737	0
737	740	0					735	738	0
738	741	0					736	739	0
739	742	0					737	740	0
740	743	0					738	741	0
741	744	0					739	742	0
742	745	0					740	743	0
743	746	0					741	744	0
744	747	0					742	745	0
745	748	0					743	746	0
746	749	0					744	747	0
747	750	0					745	748	0
748	751	0					746	749	0
749	752	0					747	750	0
750	753	0					748	751	0
751	754	0					749	752	0
752	755	0					750	753	0
753	756	0					751	754	0
754	757	0					752	755	0
755	758	0					753	756	0
756	759	0					754	757	0
757	760	0					755	758	0
758	761	0					756	759	0
759	762	0					757	760	0
760	763	0					758	761	0
761	764	0					759	762	0
762	765	0					760	763	0
763	766	0					761	764	0
764	767	0					762	765	0
765	768	0					763	766	0
766	769	0					764	767	0
767	770	0					765	768	0
768	771	0					766	769	0
769	772	0					767	770	0
770	773	0					768	771	0
771	774	0					769	772	0
772	775	0					770	773	0
773	776	0					771	774	0
774	777	0					772	775	0
775	778	0					773	776	0
776	779	0					774	777	0
777	780	0					775	778	0
778	781	0					776	779	0
779	782	0					777	780	0
780	783	0					778	781	0
781	784	0					779	782	0
782	785	0					780	783	0
783	786	0					781	784	0
784	787	0					782	785	0
785	788	0					783	786	0
786	789	0					784	787	0
787	790	0					785	788	0
788	791	0					786	789	0
789	792	0					787	790	0
790	793	0					788	791	0
791	794	0					789	792	0
792	795	0					790	793	0
793	796	0					791	794	0
794	797	0					792	795	0
795	798	0					793	796	0
796	799	0					794	797	0
797	800	0					795	798	0
798	801	0					796	799	0
799	802	0					797	800	0
800	803	0					798	801	0
801	804	0					799	802	0
802	805	0					800	803	0
803	806	0					801	804	0
804	807	0					802	805	0
805	808	0					803	806	0
806	809	0					804	807	0
807	810	0					805	808	0
808	811	0					806	809	0
809	812	0					807	810	0
810	813	0					808	811	0
811	814	0					809	812	0
812	815	0					810	813	0
813	816	0					811	814	0
814	817	0					812	815	0
815	818	0					813	816	0
816	819	0					814	817	0
817	820	0					815	818	0
818	821	0					816	819	0
819	822	0					817	820	0
820	823	0					818	821	0
821	824	0					819	822	0
822	825	0					820	823	0
823	826	0					821	824	0
824	827	0					822	825	0
825	828	0					823	826	0
826	829	0					824	827	0
827	830	0					825	828	0
828	831	0					826	829	0
829	832	0					827	830	0
830	833	0					828	831	0
831	834	0					829	832	0
832	835	0					830	833	0
833	836	0					831	834	0
834	837	0					832	835	0
835	838	0					833	836	0
836	839	0					834	837	0
837	840	0					835	838	0
838	841	0					836	839	0
839	842	0					837	840	0
840	843	0					838	841	0
841	844	0					839	842	0
842	845	0					840	843	0
843	846	0					841	844	0
844	847	0					842	845	0
845	848	0					843	846	0
846	849	0					844	847	0
847	850	0					845	848	0
848	851	0					846	849	0
849	852	0					847	850	0
850	853	0					848	851	0
851	854	0					849	852	0
852	855	0					850	853	0
853	856	0					851	854	0
854	857	0					852	855	0
855	858	0					853	856	0
856	859	0					854	857	0
857	860	0					855	858	0
858	861	0					856	859	0
859	862	0					857	860	0
860	863	0					858	861	0
861	864	0					859	862	0
862	865	0					860	863	0
863	866	0					861	864	0
864	867	0					862	865	0
865	868	0					863	866	0
866	869	0					864	867	0
867	870	0					865	868	0
868	871	0					866	869	0
869	872	0					867	870	0
870	873	0					868	871	0
871	874	0					869	872	0
872	875	0					870	873	0
873	876	0					871	874	0
874	877	0					872	875	0
875	878	0					873	876	0
876	879	0					874	877	0
877	880	0					875	878	0
878	881	0					876	879	0
879	882	0					877	880	0
880	883	0					878	881	0
881	884	0					879	882	0
882	885	0					880	883	0
883	886	0					881	884	0
884	5	0.0455288					882	885	0
885	887	0					883	886	0
886	888	0					885	887	0
887	889	0					886	888	0
888	890	0					887	889	0
889	891	0					888	890	0
890	892	0					889	891	0
891	893	0					890	892	0
892	894	0					891	893	0
893	895	0					892	894	0
894	896	0					893	895	0
895	897	0					894	896	0
896	898	0					895	897	0
897	899	0					896	898	0
898	900	0					897	899	0
899	901	0					898	900	0
900	902	0					899	901	0
901	903	0					900	902	0
902	904	0					901	903	0
903	905	0					902	904	0
904	906	0					903	905	0
905	907	0					904	906	0
906	908	0					905	907	0
907	909	0					906	908	0
908	910	0					907	909	0
909	911	0					908	910	0
910	912	0					909	911	0
911	913	0					910	912	0
912	914	0					911	913	0
913	915	0					912	914	0
914	916	0					913	915	0
915	917	0					914	916	0
916	918	0					915	917	0
917	919	0					916	918	0
918	920	0					917	919	0
919	921	0					918	920	0
920	922	0					919	921	0
921	923	0					920	922	0
922	924	0					921	923	0
923	925	0					922	924	0
924	926	0					923	925	0
925	927	0					924	926	0
926	928	0					925	927	0
927	929	0					926	928	0
928	930	0					927	929	0
929	931	0					928	930	0
930	932	0					929	931	0
931	933	0					930	932	0
932	934	0					931	933	0
933	935	0					932	934	0
934	936	0					933	935	0
935	937	0					934	936	0
936	938	0					935	937	0
937	939	0					936	938	0
938	940	0					937	939	0
939	941	0					938	940	0
940	942	0					939	941	0
941	943	0					940	942	0
942	944	0					941	943	0
943	945	0					942	944	0
944	946	0					943	945	0
945	947	0					944	946	0
946	948	0					945	947	0
947	949	0					946	948	0
948	950	0					947	949	0
949	951	0					948	950	0
950	952	0					949	951	0
951	953	0					950	952	0
952	954	0					951	953	0
953	955	0					952	954	0
954	956	0					953	955	0
955	957	0					954	956	0
956	958	0					955	957	0
957	959	0					956	958	0
958	960	0					957	959	0
959	961	0					958	960	0
960	962	0					959	961	0
961	963	0					960	962	0
962	964	0					961	963	0
963	965	0					962	964	0
964	966	0					963	965	0
965	967	0					964	966	0
966	968	0					965	967	0
967	969	0					966	968	0
968	970	0					967	969	0
969	971	0					968	970	0
970	972	0					969	971	0
971	973	0					970	972	0
972	974	0					971	973	0
973	975	0					972	974	0
974	976	0					973	975	0
975	977	0					974	976	0
976	978	0					975	977	0
977	979	0					976	978	0
978	980	0					977	979	0
979	981	0					978	980	0
980	982	0					979	981	0
981	983	0					980	982	0
982	984	0					981	983	0
983	985	0					982	984	0
984	986	0					983	985	0
985	987	0					984	986	0
986	988	0					985	987	0
987	989	0					986	988	0
988	990	0					987	989	0
989	991	0					988	990	0
990	992	0					989	991	0
991	993	0					990	992	0
992	994	0					991	993	0
993	995	0					992	994	0
994	996	0					993	995	0
995	997	0					994	996	0
996	998	0					995	997	0
997	999	0					996	998	0
998	1000	0					997	999	0
999	1001	0					998	1000	0
1000	1002	0					999	1001	0
1001	1003	0					1000	1002	0
1002	1004	0					1001	1003	0
1003	1005	0					1002	1004	0
1004	1006	0					1003	1005	0
1005	1007	0					1004	1006	0
1006	1008	0					1005	1007	0
1007	1009	0					1006	1008	0
1008	1010	0					1007	1009	0
1009	1011	0					1008	1010	0
1010	1012	0					1009	1011	0
1011	1013	0					1010	1012	0
1012	1014	0					1011	1013	0
1013	1015	0					1012	1014	0
1014	1016	0					1013	1015	0
1015	1017	0					1014	1016	0
1016	1018	0					1015	1017	0
1017	1019	0					1016	1018	0
1018	1020	0					1017	1019	0
1019	1021	0					1018	1020	0
1020	1022	0					1019	1021	0
1021	1023	0					1020	1022	0
1022	1024	0					1021	1023	0
1023	1025	0					1022	1024	0
1024	1026	0					1023	1025	0
1025	1027	0					1024	1026	0
1026	1028	0					1025	1027	0
1027	1029	0					1026	1028	0
1028	1030	0					1027	1029	0
1029	1031	0					1028	1030	0
1030	1032	0					1029	1031	0
1031	1033	0					1030	1032	0
1032	1034	0					1031	1033	0
1033	1035	0					1032	1034	0
1034	1036	0					1033	1035	0
1035	1037	0					1034	1036	0
1036	1038	0					1035	1037	0
1037	1039	0					1036	1038	0
1038	1040	0					1037	1039	0
1039	1041	0					1038	1040	0
1040	1042	0					1039	1041	0
1041	1043	0					1040	1042	0
1042	1044	0					1041	1043	0
1043	1045	0					1042	1044	0
1044	1046	0					1043	1045	0
1045	1047	0					1044	1046	0
1046	1048	0					1045	1047	0
1047	1049	0					1046	1048	0
1048	1050	0					1047	1049	0
1049	1051	0					1048	1050	0
1050	1052	0					1049	1051	0
1051	1053	0					1050	1052	0
1052	1054	0					1051	1053	0
1053	1055	0					1052	1054	0
1054	1056	0					1053	1055	0
1055	1057	0					1054	1056	0
1056	1058	0					1055	1057	0
1057	1059	0					1056	1058	0
1058	1060	0					1057	1059	0
1059	1061	0					1058	1060	0
1060	1062	0					1059	1061	0
1061	1063	0					1060	1062	0
1062	1064	0					1061	1063	0
1063	1065	0					1062	1064	0
1064	1066	0					1063	1065	0
1065	1067	0					1064	1066	0
1066	1068	0					1065	1067	0
1067	1069	0					1066	1068	0
1068	1070	0					1067	1069	0
1069	1071	0					1068	1070	0
1070	1072	0					1069	1071	0
1071	1073	0					1070	1072	0
1072	1074	0					1071	1073	0
1073	1075	0					1072	1074	0
1074	1076	0					1073	1075	0
1075	1077	0					1074	1076	0
1076	1078	0					1075	1077	0
1077	1079	0					1076	1078	0
1078	1080	0					1077	1079	0
1079	1081	0					1078	1080	0
1080	1082	0					1079	1081	0
1081	1083	0					1080	1082	0
1082	1084	0					1081	1083	0
1083	1085	0					1082	1084	0
1084	1086	0					1083	1085	0
1085	1087	0					1084	1086	0
1086	1088	0					1085	1087	0
1087	1089	0					1086	1088	0
1088	1090	0					1087	1089	0
1089	1091	0					1088	1090	0
1090	1092	0					1089	1091	0
1091	1093	0					1090	1092	0
1092	1094	0					1091	1093	0
1093	1095	0					1092	1094	0
1094	1096	0					1093	1095	0
1095	1097	0					1094	1096	0
1096	1098	0					1095	1097	0
1097	1099	0					1096	1098	0
1098	1100	0					1097	1099	0
1099	1101	0					1098	1100	0
1100	1102	0					1099	1101	0
1101	1103	0					1100	1102	0
1102	1104	0					1101	1103	0
1103	1105	0					1102	1104	0
1104	1106	0					1103	1105	0
1105	1107	0					1104	1106	0
1106	1108	0					1105	1107	0
1107	1109	0					1106	1108	0
1108	1110	0					1107	1109	0
1109	1111	0					1108	1110	0
1110	1112	0					1109	1111	0
1111	1113	0					1110	1112	0
1112	1114	0					1111	1113	0
1113	1115	0					1112	1114	0
1114	1116	0					1113	1115	0
1115	1117	0					1114	1116	0
1116	1118	0					1115	1117	0
1117	1119	0					1116	1118	0
1118	1120	0					1117	1119	0
1119	1121	0					1118	1120	0
1120	1122	0					1119	1121	0
1121	1123	0					1120	1122	0
1122	1124	0					1121	1123	0
1123	1125	0					1122	1124	0
1124	1126	0					1123	1125	0
1125	1127	0					1124	1126	0
1126	1128	0					1125	1127	0
1127	1129	0					1126	1128	0
1128	1130	0					1127	1129	0
1129	1131	0					1128	1130	0
1130	1132	0					1129	1131	0
1131	1133	0					1130	1132	0
1132	1134	0					1131	1133	0
1133	1135	0					1132	1134	0
1134	1136	0					1133	1135	0
1135	1137	0					1134	1136	0
1136	1138	0					1135	1137	0
1137	1139	0					1136	1138	0
1138	1140	0					1137	1139	0
1139	1141	0					1138	1140	0
1140	1142	0					1139	1141	0
1141	1143	0					1140	1142	0
1142	1144	0					1141	1143	0
1143	1145	0					1142	1144	0
1144	1146	0					1143	1145	0
1145	1147	0					1144	1146	0
1146	1148	0					1145	1147	0
1147	1149	0					1146	1148	0
1148	1150	0					1147	1149	0
1149	1151	0					1148	1150	0
1150	1152	0					1149	1151	0
1151	1153	0					1150	1152	0
1152	1154	0					1151	1153	0
1153	1155	0					1152	1154	0
1154	1156	0					1153	1155	0
1155	1157	0					1154	1156	0
1156	1158	0					1155	1157	0
1157	1159	0					1156	1158	0
1158	1160	0					1157	1159	0
1159	1161	0					1158	1160	0
1160	1162	0					1159	1161	0
1161	1163	0					1160	1162	0
1162	1164	0					1161	1163	0
1163	1165	0					1162	1164	0
1164	1166	0					1163	1165	0
1165	1167	0					1164	1166	0
1166	1168	0					1165	1167	0
1167	1169	0					1166	1168	0
1168	1170	0					1167	1169	0
1169	1171	0					1168	1170	0
1170	1172	0					1169	1171	0
1171	1173	0					1170	1172	0
1172	1174	0					1171	1173	0
1173	1175	0					1172	1174	0
1174	1176	0					1173	1175	0
1175	1177	0					1174	1176	0
1176	1178	0					1175	1177	0
1177	1179	0					1176	1178	0
1178	1180	0					1177	1179	0
1179	1181	0					1178	1180	0
1180	1182	0					1179	1181	0
1181	1183	0					1180	1182	0
1182	1184	0					1181	1183	0
1183	1185	0					1182	1184	0
1184	1186	0					1183	1185	0
1185	1187	0					1184	1186	0
1186	1188	0					1185	1187	0
1187	1189	0					1186	1188	0
1188	1190	0					1187	1189	0
1189	1191	0					1188	1190	0
1190	1192	0					1189	1191	0
1191	1193	0					1190	1192	0
1192	1194	0					1191	1193	0
1193	1195	0					1192	1194	0
1194	1196	0					1193	1195	0
1195	1197	0					1194	1196	0
1196	1198	0					1195	1197	0
1197	1199	0					1196	1198	0
1198	1200	0					1197	1199	0
1199	1201	0					1198	1200	0
1200	2	0.133498					1199	1201	0

## Sheet: Misc
https://pages.mtu.edu/~suits/scales.html
Interval Name	Just Scale Ratio to Fundamental	Ratios	Hz	Just cents	Emerged cents	Error	Distance	Emerged interval magnitude
Unison	1	1	261.626	0	0	0		0.1536
Minor Second	25/24 = 1.0417	1.04167	272.527	70.6724	70	0.672427	70	0.0004
Major Second	9/8 = 1.1250	1.125	294.329	203.91	204	0.0899983	134	0.0031
Minor Third	6/5 = 1.2000	1.2	313.951	315.641	316	0.358713	112	0.0104
Major Third	5/4 = 1.2500	1.25	327.032	386.314	386	0.313714	70	0.0433
Fourth	4/3 = 1.3333	1.33333	348.834	498.045	498	0.0449991	112	0.052
Diminished Fifth	45/32 = 1.4063	1.40625	367.911	590.224	590	0.223716	92	0.0002
Fifth	3/2 = 1.5000	1.5	392.438	701.955	702	0.0449991	112	0.0645
Minor Sixth	8/5 = 1.6000	1.6	418.601	813.686	814	0.313714	112	0.0075
Major Sixth	5/3 = 1.6667	1.66667	436.043	884.359	884	0.358713	70	0.0438
Minor Seventh	9/5 = 1.8000	1.8	470.926	1017.6	1018	0.403712	134	0.003
Major Seventh	15/8 = 1.8750	1.875	490.548	1088.27	1088	0.268715	70	0.0045
Octave	2	2	523.251	1200	1200	0	112	0.1223
				https://en.wikipedia.org/wiki/Five-limit_tuning#Twelve-tone_scale					Ratio		Decimal
									15	14	1.07143
									14	13	1.07692
									8	7	1.14286
									25	18	1.38889
									7	5	1.4
									17	12	1.41667
									10	7	1.42857
									24	17	1.41176
									36	25	1.44
									64	45	1.42222
									45	32	1.40625
									15	8	1.875
									7	4	1.75
									13	7	1.85714
Lots and Stone:

## Sheet: The First Sweep yielded
Complex sound #		Harmonics emerged in sweep 1 for selected tonic f0 - single repetition for each tone -
		1		2		3		4		5				denominator	1		2		3		4		5
1	Tone frequency [fraction of f0]:	1/5		2/5		3/5		4/5		5/5				5	0.2		0.4		0.6		0.8		1		0.2	0.25	0.333333	0.5
	Interval f0 to f [cents]:	-2786.31	-	-1586.31	-	-884.359	major 6th	-386.314	major 3rd	0	unison			f0 octave below for inversion									0.5
2	Tone frequency [fraction of f0]:	1/4		2/4		3/4		4/4		5/4				4	0.25		0.5		0.75		1		1.25
	Interval f0 to f [cents]:	-2400	-	-1200	-	-498.045	perfect 4th	0	unison	386.314	major 3rd			f0 octave below for inversion							0.5				0.6	0.75		1.5	3
3	Tone frequency [fraction of f0]:	1/3		2/3		3/3		4/3		5/3				3	0.333333		0.666667		1		1.33333		1.66667		0.8		1.33333		4
	Interval f0 to f [cents]:	-1901.96	-	-701.955	perfect 5th	0	unison	498.045	perfect 4th	884.359	major 6th			f0 octave below for inversion					0.5
4	Tone frequency [fraction of f0]:	1/2		2/2		3/2		4/2		5/2				2	0.5		1		1.5		2		2.5
	Interval f0 to f [cents]:	-1200	-	0	unison	701.955	perfect 5th	1200	octave	1586.31	-			f0 octave below for inversion			0.5
5	Tone frequency [fraction of f0]:	1		2		3		4		5				1	1		2		3		4		5
	Interval f0 to f [cents]:	0	unison	1200	octave	1901.96	-	2400	-	2786.31	-			f0 octave below for inversion	0.5

## Sheet: Resolution 1 cent 8 sweeps
Interval [Cents]	Magnitude	Emergence
	0.999887	1
	0	0
	0	0
	0	0
	0	0
	0	0
	0	0
	0	0
	0	0
	0	0
	0	0
	0	0
	0	0
	0	0
	0	0
	0	0
	0	0
	0	0
	0	0
	0	0
	0	0
	0	0
	4.53499e-09	1
	0	0
	0	0
	0	0
	0	0
	0	0
	0	0
	0	0
	0	0
	0	0
	0	0
	0	0
	0	0
	0	0
	0	0
	0	0
	0	0
	0	0
	0	0
	0	0
	4.75055e-09	1
	0	0
	0	0
	0	0
	0	0
	0	0
	0	0
	0	0
	0	0
	0	0
	0	0
	0	0
	0	0
	0	0
	0	0
	0	0
	0	0
	0	0
	0	0
	0	0
	0	0
	0	0
	0	0
	0	0
	0	0
	0	0
	0	0
	0	0
	0	0
	0	0
	0	0
	0	0
	0	0
	0	0
	0	0
	0	0
	0	0
	0	0
	0	0
	0	0
	0	0
	0	0
	8.73338e-17	1
	0	0
	0	0
	0	0
	0	0
	0	0
	0	0
	0	0
	1.28165e-09	1
	0	0
	0	0
	0	0
	0	0
	0	0
	0	0
	0	0
	0	0
	0	0
	0	0
	0	0
	0	0
	0	0
	0	0
	0	0
	0	0
	0	0
	0	0
	0	0
	3.00513e-05	1
	0	0
	0	0
	0	0
	0	0
	0	0
	0	0
	0	0
	0	0
	0	0
	0	0
	0	0
	0	0
	0	0
	0	0
	0	0
	0	0
	0	0
	0	0
	0	0
	0	0
	0	0
	2.36327e-07	1
	0	0
	0	0
	0	0
	0	0
	0	0
	0	0
	0	0
	0	0
	0	0
	0	0
	0	0
	0	0
	0	0
	0	0
	0	0
	0	0
	0	0
	0	0
	0	0
	1.38655e-13	1
	0	0
	0	0
	0	0
	0	0
	0	0
	0	0
	0	0
	0	0
	0	0
	0	0
	0	0
	0	0
	0	0
	0	0
	0	0
	0	0
	0	0
	0	0
	0	0
	0	0
	0	0
	0	0
	0	0
	0	0
	0	0
	0	0
	0	0
	3.92679e-05	1
	0	0
	0	0
	0	0
	0	0
	0	0
	0	0
	0	0
	0	0
	0	0
	0	0
	0	0
	0	0
	0	0
	0	0
	0	0
	0	0
	0	0
	0	0
	0	0
	0	0
	0	0
	4.41008e-05	1
	0	0
	0	0
	0	0
	0	0
	0	0
	0	0
	0	0
	0	0
	0	0
	0	0
	0	0
	0	0
	0	0
	0	0
	0	0
	0	0
	0	0
	0	0
	0	0
	5.28687e-11	1
	0	0
	0	0
	0	0
	0	0
	0	0
	0	0
	0	0
	0	0
	0	0
	0	0
	0	0
	0	0
	0	0
	0	0
	0	0
	0	0
	0	0
	0	0
	0	0
	0	0
	0	0
	5.90647e-09	1
	0	0
	0	0
	0	0
	0	0
	0	0
	0	0
	0	0
	0	0
	0	0
	0	0
	0	0
	0	0
	0	0
	0	0
	0	0
	0	0
	0	0
	0	0
	0	0
	0	0
	0	0
	0	0
	0	0
	0	0
	0	0
	0	0
	0	0
	0	0
	0	0
	0	0
	0	0
	0	0
	0	0
	0	0
	0	0
	0	0
	0	0
	0	0
	0	0
	0	0
	0	0
	0	0
	0	0
	0	0
	0	0
	0	0
	0	0
	2.81964e-09	1
	0	0
	4.70703e-14	1
	0	0
	0	0
	0	0
	0	0
	0	0
	0	0
	0	0
	0	0
	0	0
	0	0
	0	0
	0	0
	0	0
	0	0
	0	0
	0	0
	0	0
	0	0
	0	0
	0.000165795	1
	0	0
	0	0
	0	0
	0	0
	0	0
	0	0
	0	0
	0	0
	0	0
	0	0
	0	0
	0	0
	0	0
	0	0
	0	0
	0	0
	0	0
	0	0
	0	0
	0	0
	0	0
	0	0
	0	0
	0	0
	0	0
	0	0
	0	0
	0	0
	0	0
	0	0
	0	0
	0	0
	0	0
	0	0
	0	0
	0	0
	0	0
	0	0
	0	0
	0	0
	0	0
	2.10665e-11	1
	0	0
	0	0
	0	0
	0	0
	0	0
	0	0
	0	0
	0	0
	0	0
	0	0
	0	0
	0	0
	0	0
	0	0
	0	0
	0	0
	0	0
	0	0
	0	0
	0	0
	0	0
	0	0
	0	0
	0	0
	0	0
	0	0
	0	0
	0.004802	1
	0	0
	0	0
	0	0
	0	0
	0	0
	0	0
	0	0
	0	0
	0	0
	0	0
	0	0
	0	0
	0	0
	0	0
	0	0
	0	0
	0	0
	0	0
	0	0
	0	0
	0	0
	1.67114e-09	1
	0	0
	0	0
	0	0
	0	0
	0	0
	0	0
	0	0
	0	0
	0	0
	0	0
	0	0
	0	0
	0	0
	0	0
	0	0
	0	0
	0	0
	0	0
	0	0
	7.7465e-07	1
	0	0
	0	0
	0	0
	0	0
	0	0
	0	0
	0	0
	0	0
	0	0
	0	0
	0	0
	0	0
	0	0
	0	0
	0	0
	0	0
	0	0
	0	0
	0	0
	0	0
	0	0
	0	0
	0	0
	0	0
	0	0
	0	0
	0	0
	0	0
	0	0
	0	0
	0	0
	0	0
	0	0
	0	0
	0	0
	0	0
	0	0
	0	0
	0	0
	0	0
	0	0
	1.81649e-14	1
	0	0
	0	0
	0	0
	0	0
	0	0
	0	0
	0	0
	0	0
	0	0
	0	0
	0	0
	0	0
	0	0
	0	0
	0	0
	0	0
	0	0
	0	0
	0	0
	0	0
	0	0
	0	0
	0	0
	0	0
	0	0
	0	0
	0	0
	0.00594847	1
	0	0
	0	0
	0	0
	0	0
	0	0
	0	0
	0	0
	0	0
	0	0
	0	0
	0	0
	0	0
	0	0
	0	0
	0	0
	0	0
	0	0
	0	0
	0	0
	0	0
	0	0
	5.07591e-07	1
	0	0
	0	0
	0	0
	0	0
	0	0
	0	0
	0	0
	0	0
	0	0
	0	0
	0	0
	0	0
	0	0
	0	0
	0	0
	0	0
	0	0
	0	0
	0	0
	2.30985e-11	1
	0	0
	0	0
	0	0
	0	0
	0	0
	0	0
	0	0
	0	0
	0	0
	0	0
	0	0
	0	0
	0	0
	0	0
	0	0
	0	0
	0	0
	0	0
	0	0
	0	0
	0	0
	0	0
	0	0
	0	0
	0	0
	0	0
	0	0
	0	0
	0	0
	0	0
	0	0
	0	0
	0	0
	0	0
	0	0
	0	0
	0	0
	0	0
	0	0
	0	0
	0	0
	0	0
	0	0
	0	0
	0	0
	0	0
	0	0
	0	0
	0	0
	2.11051e-07	1
	0	0
	0	0
	0	0
	0	0
	0	0
	0	0
	0	0
	0	0
	0	0
	0	0
	0	0
	0	0
	0	0
	0	0
	0	0
	0	0
	0	0
	0	0
	0	0
	5.51898e-09	1
	0	0
	0	0
	0	0
	0	0
	0	0
	0	0
	0	0
	0	0
	0	0
	0	0
	0	0
	0	0
	0	0
	0	0
	0	0
	0	0
	0	0
	0	0
	0	0
	0	0
	0	0
	6.16352e-07	1
	0	0
	0	0
	0	0
	0	0
	0	0
	0	0
	0	0
	0	0
	0	0
	0	0
	0	0
	0	0
	0	0
	0	0
	0	0
	0	0
	0	0
	0	0
	0	0
	0	0
	0	0
	0	0
	0	0
	0	0
	0	0
	0	0
	0	0
	0	0
	0	0
	0	0
	0	0
	0	0
	0	0
	0	0
	0	0
	0	0
	0	0
	0	0
	0	0
	0	0
	0	0
	0	0
	0	0
	0	0
	0	0
	0	0
	0	0
	2.49413e-09	1
	0	0
	0	0
	0	0
	0	0
	0	0
	0	0
	0	0
	0	0
	0	0
	0	0
	0	0
	0	0
	0	0
	0	0
	0	0
	0	0
	0	0
	0	0
	0	0
	0	0
	0	0
	0.00728664	1
	0	0
	0	0
	0	0
	0	0
	0	0
	0	0
	0	0
	0	0
	0	0
	0	0
	0	0
	0	0
	0	0
	0	0
	0	0
	0	0
	0	0
	0	0
	0	0
	0	0
	0	0
	0	0
	0	0
	0	0
	0	0
	0	0
	0	0
	0	0
	0	0
	0	0
	0	0
	0	0
	0	0
	0	0
	0	0
	0	0
	0	0
	0	0
	0	0
	0	0
	0	0
	3.50657e-09	1
	0	0
	0	0
	0	0
	0	0
	0	0
	0	0
	0	0
	0	0
	0	0
	0	0
	0	0
	0	0
	0	0
	0	0
	0	0
	0	0
	0	0
	0	0
	0	0
	0	0
	0	0
	0	0
	0	0
	0	0
	0	0
	0	0
	0	0
	0	0
	0	0
	0	0
	0	0
	0	0
	0	0
	0	0
	0	0
	0	0
	0	0
	0	0
	0	0
	0	0
	0	0
	0	0
	0	0
	0	0
	0	0
	0	0
	0	0
	0	0
	0	0
	7.87956e-12	1
	0	0
	0	0
	0	0
	0	0
	0	0
	0	0
	0	0
	0	0
	0	0
	0	0
	0	0
	0	0
	0	0
	0	0
	0	0
	0	0
	0	0
	0	0
	0	0
	0.00011685	1
	0	0
	0	0
	0	0
	0	0
	0	0
	0	0
	0	0
	0	0
	0	0
	0	0
	0	0
	0	0
	0	0
	0	0
	0	0
	0	0
	0	0
	0	0
	0	0
	0	0
	0	0
	0	0
	0	0
	0	0
	0	0
	0	0
	0	0
	0	0
	0	0
	0	0
	0	0
	0	0
	0	0
	0	0
	0	0
	0	0
	0	0
	0	0
	0	0
	0	0
	0	0
	3.76653e-12	1
	0	0
	0	0
	0	0
	0	0
	0	0
	0	0
	0	0
	0	0
	0	0
	0	0
	0	0
	0	0
	0	0
	0	0
	0	0
	0	0
	0	0
	0	0
	0	0
	0	0
	0	0
	0	0
	0	0
	0	0
	0	0
	0	0
	0	0
	0.00527208	1
	0	0
	0	0
	0	0
	0	0
	0	0
	0	0
	0	0
	0	0
	0	0
	0	0
	0	0
	0	0
	0	0
	0	0
	0	0
	0	0
	0	0
	0	0
	0	0
	0	0
	0	0
	2.80803e-07	1
	0	0
	0	0
	0	0
	0	0
	0	0
	0	0
	0	0
	0	0
	0	0
	0	0
	0	0
	0	0
	0	0
	0	0
	0	0
	0	0
	0	0
	0	0
	0	0
	3.59355e-09	1
	0	0
	0	0
	0	0
	0	0
	0	0
	0	0
	0	0
	0	0
	0	0
	0	0
	0	0
	0	0
	0	0
	0	0
	0	0
	0	0
	0	0
	0	0
	0	0
	0	0
	0	0
	0	0
	0	0
	0	0
	0	0
	0	0
	0	0
	0	0
	0	0
	0	0
	0	0
	0	0
	0	0
	0	0
	0	0
	0	0
	0	0
	0	0
	0	0
	0	0
	0	0
	0	0
	0	0
	0	0
	0	0
	0	0
	0	0
	0	0
	0	0
	0	0
	0	0
	0	0
	0	0
	0	0
	0	0
	0	0
	0	0
	0	0
	0	0
	0	0
	0	0
	0	0
	0	0
	0	0
	0	0
	0	0
	0	0
	0	0
	0	0
	3.83111e-07	1
	0	0
	0	0
	0	0
	0	0
	0	0
	0	0
	0	0
	0	0
	0	0
	0	0
	0	0
	0	0
	0	0
	0	0
	0	0
	0	0
	0	0
	0	0
	0	0
	0	0
	0	0
	4.29621e-05	1
	0	0
	0	0
	0	0
	0	0
	0	0
	0	0
	0	0
	0	0
	0	0
	0	0
	0	0
	0	0
	0	0
	0	0
	0	0
	0	0
	0	0
	0	0
	0	0
	0	0
	0	0
	0	0
	0	0
	0	0
	0	0
	0	0
	0	0
	0	0
	0	0
	0	0
	0	0
	0	0
	0	0
	0	0
	0	0
	0	0
	0	0
	0	0
	0	0
	0	0
	0	0
	0	0
	0	0
	0	0
	0	0
	0	0
	0	0
	0	0
	0	0
	0	0
	0	0
	0	0
	0	0
	0	0
	0	0
	0	0
	0	0
	0	0
	0	0
	0	0
	0	0
	0	0
	0	0
	0	0
	0	0
	0	0
	0	0
	0	0
	0	0
	3.49678e-05	1
	0	0
	0	0
	0	0
	0	0
	0	0
	0	0
	0	0
	0	0
	0	0
	0	0
	0	0
	0	0
	0	0
	0	0
	0	0
	0	0
	0	0
	0	0
	0	0
	0	0
	0	0
	0	0
	0	0
	0	0
	0	0
	0	0
	0	0
	0	0
	0	0
	0	0
	0	0
	0	0
	0	0
	0	0
	0	0
	0	0
	0	0
	0	0
	0	0
	0	0
	0	0
	5.47935e-07	1
	0	0
	0	0
	0	0
	0	0
	0	0
	0	0
	0	0
	0	0
	0	0
	0	0
	0	0
	0	0
	0	0
	0	0
	0	0
	0	0
	0	0
	0	0
	0	0
	0	0
	0	0
	0	0
	0	0
	0	0
	0	0
	0	0
	0	0
	0	0
	0	0
	0	0
	0	0
	0	0
	0	0
	0	0
	0	0
	0	0
	0	0
	0	0
	0	0
	0	0
	0	0
	0	0
	0	0
	0	0
	0	0
	0	0
	0	0
	0	0
	0	0
	0	0
	0	0
	0	0
	0	0
	0	0
	0	0
	0	0
	0	0
	0	0
	0	0
	0	0
	0	0
	0	0
	0	0
	0	0
	0	0
	0	0
	0	0
	0	0
	0	0
	0.0152964	1
